# Supplementary material for: Deep transfer learning and attention based P2.5 forecasting in Delhi using a decade of winter season data
Source: Sci Rep. 2025 Aug 28;15:31787. doi: 10.1038/s41598-025-16664-4 (PMC12394441; doi:10.1038/s41598-025-16664-4)
Supplement: Supplementary file 1 — Supplementary Material 1 [file 41598_2025_16664_MOESM1_ESM.ipynb]

# %% [code]


# %% [code]
import pandas as pd
import numpy as np
import matplotlib.pyplot as plt
import seaborn as sns

# Load and combine the datasets
file_paths = [
    '/content/STN1.csv',
    '/content/STN2.csv',
    '/content/STN3.csv',
    '/content/STN4.csv',
    '/content/STN5.csv'
]

# Combine all datasets into a single DataFrame
data_list = [pd.read_csv(file) for file in file_paths]
data = pd.concat(data_list, axis=0)

# Inspect the dataset
print("Dataset Info:")
print(data.info())
print("\nMissing Values Before Handling:")
print(data.isnull().sum())

# Handle missing values
# Continuous variables: Interpolation for trends
continuous_vars = ['WD', 'RH', 'WS', 'AT', 'PM10', 'PM25', 'CO', 'NO2', 'SO2']
for var in continuous_vars:
    data[var] = data[var].interpolate(method='linear', limit_direction='both')

# Fill any remaining missing values with mean (backup step)
for var in continuous_vars:
    data[var] = data[var].fillna(data[var].mean())

# Handle specific columns (e.g., GSVA and HDI) if interpolation doesn't apply
data['GSVA'] = data['GSVA'].fillna(data['GSVA'].mean())
data['HDI'] = data['HDI'].fillna(data['HDI'].mean())

# Categorical variables: Fill with mode
categorical_vars = ['FIRECOUNT']  # Adjust based on dataset
for var in categorical_vars:
    data[var] = data[var].fillna(data[var].mode()[0])

# Verify missing values are handled
print("\nMissing Values After Handling:")
print(data.isnull().sum())

# Save the cleaned dataset
output_path = '/content/cleaned_air_quality_data.csv'
data.to_csv(output_path, index=False)
print(f"\nCleaned dataset saved to {output_path}")

# Visualization of Feature Distributions
# Set the size of the overall figure
plt.figure(figsize=(20, 20))

# List of features for visualization
features_to_plot = continuous_vars + ['GSVA', 'HDI', 'FIRECOUNT']  # Add more features if needed
n_features = len(features_to_plot)
rows = (n_features // 5) + 1  # 5 plots per row

# Loop through all columns to create subplots
for i, column in enumerate(features_to_plot, 1):
    plt.subplot(rows, 5, i)  # Create subplots with 5 columns
    sns.histplot(data[column], bins=30, kde=True, color='blue')
    plt.title(column)
    plt.xlabel('')
    plt.ylabel('Frequency')

# Adjust layout for better spacing
plt.tight_layout()
plt.show()

# %% [code]


# %% [code]
import pandas as pd
import numpy as np

# File paths for the station data
file_paths = [
    '/content/STN1.csv',
    '/content/STN2.csv',
    '/content/STN3.csv',
    '/content/STN4.csv',
    '/content/STN5.csv'
]

# Load and concatenate all datasets
all_data = pd.concat([pd.read_csv(file) for file in file_paths], ignore_index=True)

# Inspect the combined dataset
print("Combined Dataset Info:")
print(all_data.info())
print("\nMissing Values Before Handling:")
print(all_data.isnull().sum())

# Handle missing values

# Continuous variables: Interpolation for trends
continuous_vars = ['WD', 'RH', 'WS', 'AT', 'PM10', 'PM25', 'CO', 'NO2', 'SO2']
for var in continuous_vars:
    all_data[var] = all_data[var].interpolate(method='linear', limit_direction='both')

# Fill any remaining missing values with mean (backup step)
for var in continuous_vars:
    all_data[var] = all_data[var].fillna(all_data[var].mean())

# Handle specific columns (e.g., GSVA and HDI) if interpolation doesn't apply
all_data['GSVA'] = all_data['GSVA'].fillna(all_data['GSVA'].mean())
all_data['HDI'] = all_data['HDI'].fillna(all_data['HDI'].mean())

# Categorical variables: Fill with mode
categorical_vars = ['FIRECOUNT']  # Adjust based on dataset
for var in categorical_vars:
    all_data[var] = all_data[var].fillna(all_data[var].mode()[0])

# Verify missing values are handled
print("\nMissing Values After Handling:")
print(all_data.isnull().sum())

# Save the cleaned dataset
output_path = '/content/cleaned_air_quality_data.csv'
all_data.to_csv(output_path, index=False)
print(f"\nCleaned dataset saved to {output_path}")


# %% [code]


# %% [code]
import pandas as pd

# Load the datasets from all stations
file_paths = [
    '/content/STN1.csv',
    '/content/STN2.csv',
    '/content/STN3.csv',
    '/content/STN4.csv',
    '/content/STN5.csv'
]

# List to store dataframes
data_list = []

# Loop through each file path and load the data
for file_path in file_paths:
    data = pd.read_csv(file_path)
    data_list.append(data)

# Combine all station datasets into one DataFrame
combined_data = pd.concat(data_list, ignore_index=True)

# Inspect the dataset
print("Combined Dataset Info:")
print(combined_data.info())

# Handle missing values

# Continuous variables: Interpolation for trends
continuous_vars = ['WD', 'RH', 'WS', 'AT', 'PM10', 'PM25', 'CO', 'NO2', 'SO2']
for var in continuous_vars:
    combined_data[var] = combined_data[var].interpolate(method='linear', limit_direction='both')

# Fill any remaining missing values with mean (backup step)
for var in continuous_vars:
    combined_data[var] = combined_data[var].fillna(combined_data[var].mean())

# Handle specific columns (e.g., GSVA and HDI) if interpolation doesn't apply
combined_data['GSVA'] = combined_data['GSVA'].fillna(combined_data['GSVA'].mean())
combined_data['HDI'] = combined_data['HDI'].fillna(combined_data['HDI'].mean())

# Categorical variables: Fill with mode
categorical_vars = ['FIRECOUNT']  # Adjust based on dataset
for var in categorical_vars:
    combined_data[var] = combined_data[var].fillna(combined_data[var].mode()[0])

# Convert the 'DATE' column from string to datetime
combined_data['DATE'] = pd.to_datetime(combined_data['DATE'], format='%d-%m-%Y')

# Convert 'DATE' to numeric (timestamp in float, representing the number of seconds since the Unix epoch)
combined_data['DATE'] = combined_data['DATE'].astype('int64') / 10**9  # Convert to seconds since Unix epoch

# Verify the conversion
print("\nConverted Combined Dataset (Date as Float):")
print(combined_data.head())

# Save the cleaned and combined dataset
output_path = '/content/cleaned_combined_air_quality_data.csv'  # Adjust path as needed
combined_data.to_csv(output_path, index=False)
print(f"\nCleaned and Combined dataset saved to {output_path}")

# %% [code]


# %% [code]
import pandas as pd

# Load your dataset
df = pd.read_csv('/content/cleaned_combined_air_quality_data_without_BP_SR.csv')

# Remove the constant column 'CONST'
df = df.drop(columns=['CONST','GSVA', 'GSDP_CAP', 'HDI'])

# Rename the dataset
new_df = df

# Save the modified DataFrame to a new CSV file
new_df.to_csv('/content/cleaned_combined_air_quality_data_without_CONST.csv', index=False)

# Display the DataFrame after removing the column
print("New CSV file saved as 'cleaned_combined_air_quality_data_without_CONST.csv'")

# %% [code]
# Remove the 'BP' and 'SR' columns
combined_data = combined_data.drop(columns=['BP', 'SR'])

# Verify the dataset after dropping the columns
print("\nDataset after removing 'BP' and 'SR' columns:")
print(combined_data.head())

# Save the cleaned and updated dataset
output_path = '/content/cleaned_combined_air_quality_data_without_BP_SR.csv'  # Adjust path as needed
combined_data.to_csv(output_path, index=False)
print(f"\nCleaned dataset without 'BP' and 'SR' columns saved to {output_path}")

# %% [code]


# %% [code]
# Load the dataset
df = pd.read_csv('/content/cleaned_combined_air_quality_data_without_CONST.csv')

# Convert the 'DATE' column from Unix timestamp to a readable date format
df['DATE'] = pd.to_datetime(df['DATE'], unit='s').dt.strftime('%d/%m/%Y')

# Print the updated 'DATE' column
print(df['DATE'])

# %% [code]
import pandas as pd

# Load the dataset
df = pd.read_csv('/content/cleaned_combined_air_quality_data_without_CONST.csv')

# Calculate the Spearman correlation matrix
spearman_corr_matrix = df.corr(method='spearman')

# Filter for PM2.5 correlation with other features
pm25_spearman_corr = spearman_corr_matrix['PM25'].sort_values(ascending=False)

# Display the Spearman correlation values for PM2.5
print("Spearman Correlation with PM2.5:")
print(pm25_spearman_corr)

# Visualize the Spearman Correlation Matrix as a Heatmap
import seaborn as sns
import matplotlib.pyplot as plt

plt.figure(figsize=(10, 8))
sns.heatmap(spearman_corr_matrix, annot=True, fmt=".2f", cmap="coolwarm", cbar=True)
plt.title("Spearman Correlation Matrix")
plt.show()

# %% [code]
# Import necessary libraries
import pandas as pd
import numpy as np

# Load the dataset
file_path = '/content/STN1.csv'  # Replace with your file path
data = pd.read_csv(file_path)

# Inspect the dataset
print("Dataset Info:")
print(data.info())  # Overview of the data
print("\nMissing Values:")
print(data.isnull().sum())  # Check for missing values

# Handle missing data
# For continuous variables (e.g., PM10, PM2.5): Use interpolation
continuous_vars = ['PM10', 'PM25', 'CO', 'NO2', 'SO2']
data[continuous_vars] = data[continuous_vars].interpolate(method='linear', limit_direction='both')

# Alternatively, use mean/median imputation for continuous variables
# data[continuous_vars] = data[continuous_vars].fillna(data[continuous_vars].mean())

# For categorical or discrete variables (e.g., FIRECOUNT): Use mode or logical defaults
categorical_vars = ['FIRECOUNT']
for var in categorical_vars:
    data[var] = data[var].fillna(data[var].mode()[0])  # Fill with mode

# Verify missing values are handled
print("\nMissing Values After Handling:")
print(data.isnull().sum())

# Save the cleaned dataset for future use
data.to_csv('cleaned_air_quality_data.csv', index=False)

print("\nData Preprocessing Completed and Saved!")

# %% [code]
import pandas as pd
import numpy as np

# Load the dataset
file_path = '/content/STN1.csv'  # Replace with your file path
data = pd.read_csv(file_path)

# Inspect the dataset
print("Dataset Info:")
print(data.info())
print("\nMissing Values Before Handling:")
print(data.isnull().sum())

# Handle missing values

# Continuous variables
continuous_vars = ['WD', 'RH', 'WS', 'AT', 'GSVA', 'HDI']
for var in continuous_vars:
    # Use mean or median imputation for remaining missing values
    data[var] = data[var].fillna(data[var].mean())  # Or data[var].median()

# Categorical variables
categorical_vars = ['FIRECOUNT']  # Example; adjust based on dataset
for var in categorical_vars:
    data[var] = data[var].fillna(data[var].mode()[0])  # Fill with mode

# Verify missing values are handled
print("\nMissing Values After Handling:")
print(data.isnull().sum())

# Save the cleaned dataset
output_path = '/content/cleaned_air_quality_data.csv'
data.to_csv(output_path, index=False)
print(f"\nCleaned dataset saved to {output_path}")

# %% [code]
import pandas as pd
import numpy as np

# Load the dataset
file_path = '/content/STN1.csv'  # Replace with your file path
data = pd.read_csv(file_path)
file_path = '/content/STN2.csv'  # Replace with your file path
data = pd.read_csv(file_path)
file_path = '/content/STN3.csv'  # Replace with your file path
data = pd.read_csv(file_path)
file_path = '/content/STN4.csv'  # Replace with your file path
data = pd.read_csv(file_path)
file_path = '/content/STN5.csv'  # Replace with your file path
data = pd.read_csv(file_path)

# Inspect the dataset
print("Dataset Info:")
print(data.info())
print("\nMissing Values Before Handling:")
print(data.isnull().sum())

# Handle missing values

# Continuous variables: Interpolation for trends
continuous_vars = ['WD', 'RH', 'WS', 'AT', 'PM10', 'PM25', 'CO', 'NO2', 'SO2']
for var in continuous_vars:
    data[var] = data[var].interpolate(method='linear', limit_direction='both')

# Fill any remaining missing values with mean (backup step)
for var in continuous_vars:
    data[var] = data[var].fillna(data[var].mean())

# Handle specific columns (e.g., GSVA and HDI) if interpolation doesn't apply
data['GSVA'] = data['GSVA'].fillna(data['GSVA'].mean())
data['HDI'] = data['HDI'].fillna(data['HDI'].mean())

# Categorical variables: Fill with mode
categorical_vars = ['FIRECOUNT']  # Adjust based on dataset
for var in categorical_vars:
    data[var] = data[var].fillna(data[var].mode()[0])

# Verify missing values are handled
print("\nMissing Values After Handling:")
print(data.isnull().sum())

# Save the cleaned dataset
output_path = '/content/cleaned_air_quality_data.csv'
data.to_csv(output_path, index=False)
print(f"\nCleaned dataset saved to {output_path}")

# %% [code]
# Exclude non-numeric columns
numeric_data = data.select_dtypes(include=['float64', 'int64'])

# Compute and display the correlation matrix
print("\nCorrelation Matrix:")
print(numeric_data.corr())

# %% [code]
import pandas as pd
import numpy as np

# File paths for the station data
file_paths = [
    '/content/STN1.csv',
    '/content/STN2.csv',
    '/content/STN3.csv',
    '/content/STN4.csv',
    '/content/STN5.csv'
]

# Load and concatenate all datasets
all_data = pd.concat([pd.read_csv(file) for file in file_paths], ignore_index=True)

# Inspect the combined dataset
print("Combined Dataset Info:")
print(all_data.info())
print("\nMissing Values Before Handling:")
print(all_data.isnull().sum())

# Handle missing values

# Continuous variables: Interpolation for trends
continuous_vars = ['WD', 'RH', 'WS', 'AT', 'PM10', 'PM25', 'CO', 'NO2', 'SO2']
for var in continuous_vars:
    all_data[var] = all_data[var].interpolate(method='linear', limit_direction='both')

# Fill any remaining missing values with mean (backup step)
for var in continuous_vars:
    all_data[var] = all_data[var].fillna(all_data[var].mean())

# Handle specific columns (e.g., GSVA and HDI) if interpolation doesn't apply
all_data['GSVA'] = all_data['GSVA'].fillna(all_data['GSVA'].mean())
all_data['HDI'] = all_data['HDI'].fillna(all_data['HDI'].mean())

# Categorical variables: Fill with mode
categorical_vars = ['FIRECOUNT']  # Adjust based on dataset
for var in categorical_vars:
    all_data[var] = all_data[var].fillna(all_data[var].mode()[0])

# Verify missing values are handled
print("\nMissing Values After Handling:")
print(all_data.isnull().sum())

# Save the cleaned dataset
output_path = '/content/cleaned_air_quality_data.csv'
all_data.to_csv(output_path, index=False)
print(f"\nCleaned dataset saved to {output_path}")


# %% [code]
import pandas as pd

# Load the cleaned dataset
file_path = '/content/cleaned_air_quality_data.csv'  # Adjust path as needed
data = pd.read_csv(file_path)

# Display the number of rows and columns
print(f"Number of rows: {data.shape[0]}")
print(f"Number of columns: {data.shape[1]}")

# %% [code]
# Convert DATE column to datetime format
data['DATE'] = pd.to_datetime(data['DATE'], format='%d-%m-%Y')

# Verify the conversion
print(data['DATE'].head())

# %% [code]
import pandas as pd

# Load the dataset
file_path = '/content/STN1.csv'  # Adjust the path as needed
data = pd.read_csv(file_path)

# Load other datasets if applicable
file_path = '/content/STN2.csv'
data = pd.read_csv(file_path)
# Repeat the loading for other datasets as needed
file_path = '/content/STN3.csv'
data = pd.read_csv(file_path)
file_path = '/content/STN4.csv'
data = pd.read_csv(file_path)
file_path = '/content/STN5.csv'
data = pd.read_csv(file_path)

# Inspect the dataset
print("Dataset Info:")
print(data.info())

# Handle missing values

# Continuous variables: Interpolation for trends
continuous_vars = ['WD', 'RH', 'WS', 'AT', 'PM10', 'PM25', 'CO', 'NO2', 'SO2']
for var in continuous_vars:
    data[var] = data[var].interpolate(method='linear', limit_direction='both')

# Fill any remaining missing values with mean (backup step)
for var in continuous_vars:
    data[var] = data[var].fillna(data[var].mean())

# Handle specific columns (e.g., GSVA and HDI) if interpolation doesn't apply
data['GSVA'] = data['GSVA'].fillna(data['GSVA'].mean())
data['HDI'] = data['HDI'].fillna(data['HDI'].mean())

# Categorical variables: Fill with mode
categorical_vars = ['FIRECOUNT']  # Adjust based on dataset
for var in categorical_vars:
    data[var] = data[var].fillna(data[var].mode()[0])

# Convert the 'DATE' column from string to datetime
data['DATE'] = pd.to_datetime(data['DATE'], format='%d-%m-%Y')

# Convert 'DATE' to numeric (timestamp in float, representing the number of seconds since the Unix epoch)
data['DATE'] = data['DATE'].astype('int64') / 10**9  # Convert to seconds since Unix epoch

# Verify the conversion
print("\nConverted Dataset:")
print(data.head())

# Save the cleaned dataset
output_path = '/content/cleaned_air_quality_data.csv'  # Adjust path as needed
data.to_csv(output_path, index=False)
print(f"\nCleaned dataset saved to {output_path}")


# %% [code]
import pandas as pd

# Load the datasets from all stations
file_paths = [
    '/content/STN1.csv',
    '/content/STN2.csv',
    '/content/STN3.csv',
    '/content/STN4.csv',
    '/content/STN5.csv'
]

# List to store dataframes
data_list = []

# Loop through each file path and load the data
for file_path in file_paths:
    data = pd.read_csv(file_path)
    data_list.append(data)

# Combine all station datasets into one DataFrame
combined_data = pd.concat(data_list, ignore_index=True)

# Inspect the dataset
print("Combined Dataset Info:")
print(combined_data.info())

# Handle missing values

# Continuous variables: Interpolation for trends
continuous_vars = ['WD', 'RH', 'WS', 'AT', 'PM10', 'PM25', 'CO', 'NO2', 'SO2']
for var in continuous_vars:
    combined_data[var] = combined_data[var].interpolate(method='linear', limit_direction='both')

# Fill any remaining missing values with mean (backup step)
for var in continuous_vars:
    combined_data[var] = combined_data[var].fillna(combined_data[var].mean())

# Handle specific columns (e.g., GSVA and HDI) if interpolation doesn't apply
combined_data['GSVA'] = combined_data['GSVA'].fillna(combined_data['GSVA'].mean())
combined_data['HDI'] = combined_data['HDI'].fillna(combined_data['HDI'].mean())

# Categorical variables: Fill with mode
categorical_vars = ['FIRECOUNT']  # Adjust based on dataset
for var in categorical_vars:
    combined_data[var] = combined_data[var].fillna(combined_data[var].mode()[0])

# Convert the 'DATE' column from string to datetime
combined_data['DATE'] = pd.to_datetime(combined_data['DATE'], format='%d-%m-%Y')

# Convert 'DATE' to numeric (timestamp in float, representing the number of seconds since the Unix epoch)
combined_data['DATE'] = combined_data['DATE'].astype('int64') / 10**9  # Convert to seconds since Unix epoch

# Verify the conversion
print("\nConverted Combined Dataset:")
print(combined_data.head())

# Save the cleaned and combined dataset
output_path = '/content/cleaned_combined_air_quality_data.csv'  # Adjust path as needed
combined_data.to_csv(output_path, index=False)
print(f"\nCleaned and Combined dataset saved to {output_path}")

# %% [code]
import pandas as pd

# Load the datasets from all stations
file_paths = [
    '/content/STN1.csv',
    '/content/STN2.csv',
    '/content/STN3.csv',
    '/content/STN4.csv',
    '/content/STN5.csv'
]

# List to store dataframes
data_list = []

# Loop through each file path and load the data
for file_path in file_paths:
    data = pd.read_csv(file_path)
    data_list.append(data)

# Combine all station datasets into one DataFrame
combined_data = pd.concat(data_list, ignore_index=True)

# Inspect the dataset
print("Combined Dataset Info:")
print(combined_data.info())

# Handle missing values

# Continuous variables: Interpolation for trends
continuous_vars = ['WD', 'RH', 'WS', 'AT', 'PM10', 'PM25', 'CO', 'NO2', 'SO2']
for var in continuous_vars:
    combined_data[var] = combined_data[var].interpolate(method='linear', limit_direction='both')

# Fill any remaining missing values with mean (backup step)
for var in continuous_vars:
    combined_data[var] = combined_data[var].fillna(combined_data[var].mean())

# Handle specific columns (e.g., GSVA and HDI) if interpolation doesn't apply
combined_data['GSVA'] = combined_data['GSVA'].fillna(combined_data['GSVA'].mean())
combined_data['HDI'] = combined_data['HDI'].fillna(combined_data['HDI'].mean())

# Categorical variables: Fill with mode
categorical_vars = ['FIRECOUNT']  # Adjust based on dataset
for var in categorical_vars:
    combined_data[var] = combined_data[var].fillna(combined_data[var].mode()[0])

# Convert the 'DATE' column from string to datetime
combined_data['DATE'] = pd.to_datetime(combined_data['DATE'], format='%d-%m-%Y')

# Convert 'DATE' to numeric (timestamp in float, representing the number of seconds since the Unix epoch)
combined_data['DATE'] = combined_data['DATE'].astype('int64') / 10**9  # Convert to seconds since Unix epoch

# Verify the conversion
print("\nConverted Combined Dataset (Date as Float):")
print(combined_data.head())

# Save the cleaned and combined dataset
output_path = '/content/cleaned_combined_air_quality_data.csv'  # Adjust path as needed
combined_data.to_csv(output_path, index=False)
print(f"\nCleaned and Combined dataset saved to {output_path}")

# %% [code]
# Remove the 'BP' and 'SR' columns
combined_data = combined_data.drop(columns=['BP', 'SR'])

# Verify the dataset after dropping the columns
print("\nDataset after removing 'BP' and 'SR' columns:")
print(combined_data.head())

# Save the cleaned and updated dataset
output_path = '/content/cleaned_combined_air_quality_data_without_BP_SR.csv'  # Adjust path as needed
combined_data.to_csv(output_path, index=False)
print(f"\nCleaned dataset without 'BP' and 'SR' columns saved to {output_path}")

# %% [code]
# Generate and display summary statistics for numerical columns
statistics = combined_data.describe()

# Display the statistics
print("Summary Statistics:")
print(statistics)

# If you want additional statistics such as correlation or skewness, you can calculate as follows:

# Calculate the correlation matrix
correlation_matrix = combined_data.corr()
print("\nCorrelation Matrix:")
print(correlation_matrix)

# Calculate the skewness of each numerical column
skewness = combined_data.skew()
print("\nSkewness of Numerical Columns:")
print(skewness)

# Calculate the kurtosis of each numerical column
kurtosis = combined_data.kurtosis()
print("\nKurtosis of Numerical Columns:")
print(kurtosis)

# %% [code]
import pandas as pd

# Load your dataset (replace 'your_dataset.csv' with the correct file path)
df = pd.read_csv('/content/cleaned_combined_air_quality_data_without_BP_SR.csv')

# Remove the constant column 'CONST'
df = df.drop(columns=['CONST'])

# Display the DataFrame after removing the column
print(df.head())

# %% [code]
# Convert the 'DATE' column to datetime (if not already in datetime format)
df['DATE'] = pd.to_datetime(df['DATE'], unit='s')  # assuming it's in seconds since epoch

# Convert the 'DATE' column to integer (as Unix timestamp)
df['DATE'] = df['DATE'].astype(int)  # Convert to integer (nanoseconds since epoch)

# Display the DataFrame after converting the 'DATE' column
print(df.head())

# %% [code]
import pandas as pd

# Load your dataset
df = pd.read_csv('/content/cleaned_combined_air_quality_data_without_BP_SR.csv')

# Remove the constant column 'CONST'
df = df.drop(columns=['CONST'])

# Rename the dataset
new_df = df

# Save the modified DataFrame to a new CSV file
new_df.to_csv('/content/cleaned_combined_air_quality_data_without_CONST.csv', index=False)

# Display the DataFrame after removing the column
print("New CSV file saved as 'cleaned_combined_air_quality_data_without_CONST.csv'")

# %% [code]
import pandas as pd

# Load the new dataset
df = pd.read_csv('/content/cleaned_combined_air_quality_data_without_CONST.csv')

# Generate summary statistics
statistics = df.describe()

# Display the statistics
print(statistics)

# %% [code]
import pandas as pd

# Load the dataset
df = pd.read_csv('/content/cleaned_combined_air_quality_data_without_CONST.csv')

# Calculate the correlation matrix
correlation_matrix = df.corr()

# Display the correlation matrix
print(correlation_matrix)

# %% [code]
import seaborn as sns
import matplotlib.pyplot as plt

# Generate a heatmap of the correlation matrix
plt.figure(figsize=(12, 8))
sns.heatmap(correlation_matrix, annot=True, cmap='coolwarm', fmt='.2f', linewidths=0.5)
plt.title("Correlation Matrix")
plt.show()

# %% [code]
import pandas as pd
from sklearn.model_selection import train_test_split
from sklearn.ensemble import RandomForestRegressor
from sklearn.metrics import mean_squared_error, r2_score
from sklearn.preprocessing import MinMaxScaler

# Load the dataset
df = pd.read_csv('/content/cleaned_combined_air_quality_data_without_CONST (1).csv')

# Handle missing values (if any)
df.fillna(df.mean(), inplace=True)

# Scale the data
scaler = MinMaxScaler()
scaled_data = scaler.fit_transform(df)

# Convert scaled data back to DataFrame
df_scaled = pd.DataFrame(scaled_data, columns=df.columns)

# Create lagged features for PM2.5
df_scaled['PM2.5_Lag1'] = df_scaled['PM25'].shift(1)
df_scaled['PM2.5_Lag2'] = df_scaled['PM25'].shift(2)

# Drop rows with NaN values created by lagging
df_scaled.dropna(inplace=True)

# Define features and target
features = df_scaled[['FIRECOUNT', 'WD', 'RH', 'WS', 'AT', 'PM10', 'CO', 'NO2', 'SO2', 'PM2.5_Lag1', 'PM2.5_Lag2']]
target = df_scaled['PM25']

# Split data into training and testing sets
X_train, X_test, y_train, y_test = train_test_split(features, target, test_size=0.2, random_state=42)

# Train a Random Forest Regressor
rf_model = RandomForestRegressor(n_estimators=100, random_state=42)
rf_model.fit(X_train, y_train)

# Make predictions
y_pred = rf_model.predict(X_test)

# Evaluate the model
mse = mean_squared_error(y_test, y_pred)
r2 = r2_score(y_test, y_pred)
print(f"Mean Squared Error: {mse}")
print(f"R2 Score: {r2}")

# Plot Actual vs Predicted
import matplotlib.pyplot as plt
plt.figure(figsize=(8, 6))
plt.scatter(y_test, y_pred, alpha=0.7)
plt.plot([y_test.min(), y_test.max()], [y_test.min(), y_test.max()], 'k--', lw=2)
plt.xlabel('Actual PM2.5')
plt.ylabel('Predicted PM2.5')
plt.title('Actual vs Predicted PM2.5')
plt.show()

# %% [code]
import pandas as pd

# Load the dataset
df = pd.read_csv('/content/cleaned_combined_air_quality_data_without_BP_SR.csv')

# Calculate the correlation matrix
correlation_matrix = df.corr()

# Display the correlation matrix
print(correlation_matrix)

# %% [code]
import seaborn as sns
import matplotlib.pyplot as plt

# Generate a heatmap of the correlation matrix
plt.figure(figsize=(12, 8))
sns.heatmap(correlation_matrix, annot=True, cmap='coolwarm', fmt='.2f', linewidths=0.5)
plt.title("Correlation Matrix")
plt.show()

# %% [code]


# %% [code]
import pandas as pd
import matplotlib.pyplot as plt

# Load the dataset
df = pd.read_csv('/content/cleaned_combined_air_quality_data_without_CONST (1).csv')

# Convert 'DATE' column from Unix timestamp to a readable date format
df['DATE'] = pd.to_datetime(df['DATE'], unit='s')

# ✅ Debugging Step: Check if 2016 data is present
df_2016 = df[df['DATE'].dt.year == 2016]
print(f"Number of records in 2016: {len(df_2016)}")

# ✅ If 2016 data exists, proceed with plotting
if not df_2016.empty:
    plt.figure(figsize=(12, 6))
    plt.plot(df['DATE'], df['FIRECOUNT'], marker='o', color='darkred', linestyle='-', markersize=3, linewidth=1)

    # Adding titles and labels
    plt.title('FIRECOUNT Trend with Time', fontsize=16)
    plt.xlabel('Date', fontsize=12)
    plt.ylabel('Fire Count', fontsize=12)

    # Rotate x-axis labels for readability
    plt.xticks(rotation=45)

    # Adding a grid for better readability
    plt.grid(True)

    # Display the plot
    plt.tight_layout()
    plt.show()
else:
    print("⚠️ No data available for 2016!")


# %% [code]
print(df['FIRECOUNT'].describe())

# %% [code]


# %% [code]
import pandas as pd
import seaborn as sns
import matplotlib.pyplot as plt

# Step 1: Load the dataset
df = pd.read_csv('/content/cleaned_combined_air_quality_data_without_CONST (1).csv')

# Step 2: Handle missing values if needed
df.fillna(df.mean(), inplace=True)  # Fill missing values with column means

# Step 3: Calculate the correlation matrix
correlation_matrix = df.corr()

# Step 4: Display the correlation matrix
print(correlation_matrix)

# Step 5: Plot the correlation heatmap for better visualization
plt.figure(figsize=(10, 6))  # Set the size of the plot
sns.heatmap(correlation_matrix, annot=True, cmap='coolwarm', fmt='.2f', linewidths=0.5)
plt.title('Correlation Matrix of Features')
plt.show()

# %% [code]


# %% [code]
import pandas as pd
import matplotlib.pyplot as plt
import matplotlib.dates as mdates

# Step 1: Load the dataset
df = pd.read_csv('/content/cleaned_combined_air_quality_data_without_CONST (1).csv')

# Step 2: Convert the 'DATE' column from Unix timestamp to a readable date format
df['DATE'] = pd.to_datetime(df['DATE'], unit='s')

# Step 3: Set the 'DATE' column as the index
df.set_index('DATE', inplace=True)

# Step 4: List of pollutants to visualize
pollutants = ['PM25', 'PM10', 'NO2', 'CO', 'SO2']

# Step 5: Create the plot
plt.figure(figsize=(12, 8))

# Step 6: Scatter plot for each pollutant
for pollutant in pollutants:
    plt.scatter(df.index, df[pollutant], alpha=0.5, s=10, label=pollutant)

# Step 7: Customize the plot
plt.title('Variation in Pollutant Levels Across Time (Scatter Plot)', fontsize=16)
plt.xlabel('Year', fontsize=12)
plt.ylabel('Pollutant Level', fontsize=12)
plt.grid(True)

# Step 8: Ensure 2016 appears on the x-axis clearly
plt.gca().xaxis.set_major_locator(mdates.YearLocator())  # Show each year
plt.gca().xaxis.set_major_formatter(mdates.DateFormatter('%Y'))  # Format as year
plt.xticks(rotation=45)

# Step 9: Display the legend
plt.legend(title='Pollutants', fontsize=10)

# Step 10: Show the plot
plt.tight_layout()
plt.show()
