# Supplementary material for: Deep transfer learning and attention based P2.5 forecasting in Delhi using a decade of winter season data
Source: Sci Rep. 2025 Aug 28;15:31787. doi: 10.1038/s41598-025-16664-4 (PMC12394441; doi:10.1038/s41598-025-16664-4)
Supplement: Supplementary file 2 — Supplementary Material 2 [file 41598_2025_16664_MOESM2_ESM.ipynb]

# %% [markdown]
## Proposed model-TL-LSTM-MHA with feature selection

# %% [code]
# ✅ Required Libraries
import pandas as pd
import numpy as np
import matplotlib.pyplot as plt
from sklearn.model_selection import train_test_split
from sklearn.preprocessing import MinMaxScaler
from sklearn.metrics import mean_absolute_error, mean_squared_error, r2_score
from sklearn.ensemble import GradientBoostingRegressor
from scipy.stats import pearsonr
import tensorflow as tf
from tensorflow.keras.models import Model
from tensorflow.keras.layers import Input, LSTM, Dropout, MultiHeadAttention, Concatenate, Dense
from tensorflow.keras.callbacks import EarlyStopping, ReduceLROnPlateau
from tensorflow.keras.optimizers import Nadam

# 📄 Load dataset
df = pd.read_csv('/content/cleaned_combined_air_quality_data_with_readable_DATE.csv')
df.rename(columns={"PM2.5": "PM25"}, inplace=True)
df['DATE'] = pd.to_datetime(df['DATE'])

# ⚙ Feature Engineering
target = 'PM25'
df[f'{target}_rolling_mean'] = df[target].rolling(3).mean()
df[f'{target}_rolling_std'] = df[target].rolling(3).std()
for i in range(1, 4):
    df[f'{target}_lag_{i}'] = df[target].shift(i)
df['day_of_week'] = df['DATE'].dt.dayofweek
df['month'] = df['DATE'].dt.month
df['WD_sin'] = np.sin(np.radians(df['WD']))
df['WD_cos'] = np.cos(np.radians(df['WD']))
df.drop(columns=['WD'], inplace=True)
df.dropna(inplace=True)

# 🔧 Define all features
all_features = ['PM10', 'NO2', 'SO2', 'FIRECOUNT', 'CO',
                'WS', 'AT', 'RH', 'WD_sin', 'WD_cos',
                f'{target}_rolling_mean', f'{target}_rolling_std',
                'PM25_lag_1', 'PM25_lag_2', 'PM25_lag_3',
                'day_of_week', 'month']

# 🔀 Split source and target domain
source_df = df[df['DATE'] < '2021-01-01']
target_df = df[df['DATE'] >= '2021-01-01']
X_target_all = target_df[all_features]
y_target_all = target_df[target]

# 🎯 CorrXGBoost: τ = 0.31, γ = 0.015
correlations = np.array([pearsonr(X_target_all[f], y_target_all)[0] for f in all_features])
gbr = GradientBoostingRegressor()
gbr.fit(X_target_all, y_target_all)
importances = gbr.feature_importances_

tau = 0.31
gamma = 0.015
selected_features = [all_features[i] for i in range(len(all_features))
                     if abs(correlations[i]) >= tau or importances[i] >= gamma]
print("✅ Selected Features:", selected_features)

def prepare_data(df_part):
    X = df_part[selected_features]
    y = df_part[target]
    scaler_X = MinMaxScaler()
    scaler_y = MinMaxScaler()
    X_scaled = scaler_X.fit_transform(X)
    y_scaled = scaler_y.fit_transform(y.values.reshape(-1,1))
    X_reshaped = X_scaled.reshape((X_scaled.shape[0],1,X_scaled.shape[1]))
    return X_reshaped, y_scaled, scaler_X, scaler_y

X_source, y_source, _, _ = prepare_data(source_df)
X_target, y_target, scaler_X_target, scaler_y_target = prepare_data(target_df)

X_target_train, X_target_test, y_target_train, y_target_test, dates_train, dates_test = train_test_split(
    X_target, y_target, target_df['DATE'], test_size=0.2, random_state=42
)

target_test_dates = pd.to_datetime(dates_test).reset_index(drop=True)

# 🔷 Model
def build_model(input_shape):
    inputs = Input(shape=input_shape)
    lstm_out = LSTM(100, activation='relu', return_sequences=True)(inputs)
    dropout_out = Dropout(0.4)(lstm_out)
    mha_out = MultiHeadAttention(num_heads=4, key_dim=64)(dropout_out, dropout_out)
    concat_out = Concatenate(axis=-1)([lstm_out, mha_out])
    dense_out = Dense(64, activation='relu')(concat_out)
    output = Dense(1)(dense_out)
    model = Model(inputs=inputs, outputs=output)
    return model

# Pretrain
base_model = build_model((X_source.shape[1], X_source.shape[2]))
base_model.compile(optimizer=Nadam(0.0005), loss='mse')

early_stopping = EarlyStopping(monitor='val_loss', patience=10, restore_best_weights=True, verbose=1)
lr_scheduler = ReduceLROnPlateau(monitor='val_loss', factor=0.5, patience=5, min_lr=1e-6, verbose=1)

print("\n🔷 Pretraining on Source Domain...")
base_model.fit(X_source, y_source, epochs=100, batch_size=32, validation_split=0.2,
               callbacks=[early_stopping, lr_scheduler], verbose=1)

base_model.save_weights('/content/pretrained_on_source.weights.h5')

# Fine-tune
tl_model = build_model((X_target_train.shape[1], X_target_train.shape[2]))
tl_model.load_weights('/content/pretrained_on_source.weights.h5')

for layer in tl_model.layers[:3]:
    layer.trainable = False

tl_model.compile(optimizer=Nadam(0.0005), loss='mse')

print("\n🔷 Fine-tuning on Target Domain...")
tl_model.fit(X_target_train, y_target_train, epochs=100, batch_size=32, validation_split=0.2,
             callbacks=[early_stopping, lr_scheduler], verbose=1)

# Predict
y_pred = tl_model.predict(X_target_test)
y_test_rescaled = scaler_y_target.inverse_transform(y_target_test.reshape(-1,1)).flatten()
y_pred_rescaled = scaler_y_target.inverse_transform(y_pred.reshape(-1,1)).flatten()

df_plot = pd.DataFrame({
    'Date': target_test_dates,
    'Actual': y_test_rescaled,
    'Predicted': y_pred_rescaled
}).sort_values(by='Date').reset_index(drop=True)

df_plot['Residuals'] = df_plot['Actual'] - df_plot['Predicted']

# Metrics
mae = mean_absolute_error(df_plot['Actual'], df_plot['Predicted'])
mape = np.mean(np.abs((df_plot['Actual'] - df_plot['Predicted']) / df_plot['Actual'])) * 100
rmse = np.sqrt(mean_squared_error(df_plot['Actual'], df_plot['Predicted']))
r2 = r2_score(df_plot['Actual'], df_plot['Predicted'])

print("\n🔷 Transfer Learning Model Evaluation on Target Test Set:")
print(f"MAE:  {mae:.4f}")
print(f"MAPE: {mape:.4f}")
print(f"RMSE: {rmse:.4f}")
print(f"R^2:  {r2:.4f}")

# 📈 Actual vs Predicted
plt.figure(figsize=(14,6))
plt.plot(df_plot['Date'], df_plot['Actual'], label='Actual PM2.5', linewidth=2)
plt.plot(df_plot['Date'], df_plot['Predicted'], label='Predicted PM2.5', linewidth=2)
plt.title("Actual vs Predicted PM2.5 on Target Test Set", fontsize=16, fontweight='bold')
plt.xlabel("Date", fontsize=14, fontweight='bold')
plt.ylabel("PM2.5", fontsize=14, fontweight='bold')
plt.xticks(rotation=45, fontsize=12, fontweight='bold')
plt.yticks(fontsize=12, fontweight='bold')
plt.legend(fontsize=12)
plt.tight_layout()
plt.savefig("Actual_vs_Predicted_PM2.5.png", dpi=400)
plt.show()

# 📈 Scatter Plot
plt.figure(figsize=(6,6))
plt.scatter(df_plot['Actual'], df_plot['Predicted'], alpha=0.5)
plt.plot([df_plot['Actual'].min(), df_plot['Actual'].max()],
         [df_plot['Actual'].min(), df_plot['Actual'].max()], 'r--', linewidth=2)
plt.title("Predicted vs Actual PM2.5", fontsize=16, fontweight='bold')
plt.xlabel("Actual PM2.5", fontsize=14, fontweight='bold')
plt.ylabel("Predicted PM2.5", fontsize=14, fontweight='bold')
plt.xticks(fontsize=12, fontweight='bold')
plt.yticks(fontsize=12, fontweight='bold')
plt.tight_layout()
plt.savefig("Predicted_vs_Actual_PM2.5_Scatter.png", dpi=400)
plt.show()

# 📈 Residuals over Time
plt.figure(figsize=(12,4))
plt.plot(df_plot['Date'], df_plot['Residuals'], linewidth=2)
plt.title("Residuals of PM2.5 over Target Test Set", fontsize=16, fontweight='bold')
plt.xlabel("Date", fontsize=14, fontweight='bold')
plt.ylabel("Residual PM2.5 (Actual-Predicted)", fontsize=10, fontweight='bold')
plt.xticks(rotation=45, fontsize=12, fontweight='bold')
plt.yticks(fontsize=12, fontweight='bold')
plt.tight_layout()
plt.savefig("Residuals_over_Time_PM2.5.png", dpi=400)
plt.show()

# 📈 Residuals Histogram
plt.figure(figsize=(6,4))
plt.hist(df_plot['Residuals'], bins=30, edgecolor='k')
plt.title("Residuals Distribution of PM2.5", fontsize=16, fontweight='bold')
plt.xlabel("Residual PM2.5 (Actual-Predicted)", fontsize=12, fontweight='bold')
plt.ylabel("Frequency", fontsize=14, fontweight='bold')
plt.xticks(fontsize=12, fontweight='bold')
plt.yticks(fontsize=12, fontweight='bold')
plt.tight_layout()
plt.savefig("Residuals_Histogram_PM2.5.png", dpi=400)
plt.show()

# %% [markdown]
**PROPOSED MODEL FEATURE SELECTION WITH PLOT**

# %% [code]
# ✅ Required Libraries
import pandas as pd
import numpy as np
import matplotlib.pyplot as plt
import seaborn as sns
from sklearn.model_selection import train_test_split
from sklearn.preprocessing import MinMaxScaler
from sklearn.metrics import mean_absolute_error, mean_squared_error, r2_score
from sklearn.ensemble import GradientBoostingRegressor
from scipy.stats import pearsonr

from tensorflow.keras.models import Model
from tensorflow.keras.layers import Input, LSTM, Dropout, MultiHeadAttention, Concatenate, Dense
from tensorflow.keras.callbacks import EarlyStopping, ReduceLROnPlateau
from tensorflow.keras.optimizers import Nadam

# ✅ Load Data
df = pd.read_csv("cleaned_combined_air_quality_data_with_readable_DATE.csv")
df.rename(columns={"PM2.5": "PM25"}, inplace=True)
df['DATE'] = pd.to_datetime(df['DATE'])

# ✅ Feature Engineering
target = 'PM25'
df[f'{target}_rolling_mean'] = df[target].rolling(3).mean()
df[f'{target}_rolling_std'] = df[target].rolling(3).std()
for i in range(1, 4):
    df[f'{target}_lag_{i}'] = df[target].shift(i)
df['day_of_week'] = df['DATE'].dt.dayofweek
df['month'] = df['DATE'].dt.month
df['WD_sin'] = np.sin(np.radians(df['WD']))
df['WD_cos'] = np.cos(np.radians(df['WD']))
df.drop(columns=['WD'], inplace=True)
df.dropna(inplace=True)

# ✅ Features and Split
all_features = ['PM10', 'NO2', 'SO2', 'FIRECOUNT', 'CO',
                'WS', 'AT', 'RH', 'WD_sin', 'WD_cos',
                f'{target}_rolling_mean', f'{target}_rolling_std',
                'PM25_lag_1', 'PM25_lag_2', 'PM25_lag_3',
                'day_of_week', 'month']
source_df = df[df['DATE'] < '2021-01-01']
target_df = df[df['DATE'] >= '2021-01-01']
# 🔍 Visualize Gradient Boosting Feature Importance
importance_df = pd.DataFrame({'Feature': all_features, 'Importance': importances})
plt.figure(figsize=(10, 6))
sns.barplot(x='Importance', y='Feature', data=importance_df.sort_values(by='Importance', ascending=False), palette="viridis")
plt.title("Gradient Boosting Feature Importances", fontsize=14, fontweight='bold')
plt.xlabel("Importance Score", fontsize=12)
plt.ylabel("Feature", fontsize=12)
plt.xticks(fontsize=11)
plt.yticks(fontsize=11)
plt.tight_layout()
plt.savefig("Feature_Importance_GBR.png", dpi=400)
plt.show()

# 🔍 Visualize Pearson Correlation with PM2.5
corr_df = pd.DataFrame({'Feature': all_features, 'Correlation': correlations})
plt.figure(figsize=(10, 6))
sns.barplot(x='Correlation', y='Feature', data=corr_df.sort_values(by='Correlation', key=np.abs, ascending=False), palette="coolwarm")
plt.title("Correlation of Features with PM2.5", fontsize=14, fontweight='bold')
plt.xlabel("Pearson Correlation", fontsize=12)
plt.ylabel("Feature", fontsize=12)
plt.xticks(fontsize=11)
plt.yticks(fontsize=11)
plt.tight_layout()
plt.savefig("Feature_Correlation_Pearson.png", dpi=400)
plt.show()
# ✅ Feature Selection: CorrXGBoost
X_target_all = target_df[all_features]
y_target_all = target_df[target]
correlations = np.array([pearsonr(X_target_all[f], y_target_all)[0] for f in all_features])
gbr = GradientBoostingRegressor()
gbr.fit(X_target_all, y_target_all)
importances = gbr.feature_importances_

tau = 0.31
gamma = 0.015
selected_features = [f for i, f in enumerate(all_features)
                     if abs(correlations[i]) >= tau or importances[i] >= gamma]
print("✅ Selected Features:", selected_features)
# ✅ Prepare Data Function
def prepare_data(df_part):
    X = df_part[selected_features]
    y = df_part[target]
    scaler_X = MinMaxScaler()
    scaler_y = MinMaxScaler()
    X_scaled = scaler_X.fit_transform(X)
    y_scaled = scaler_y.fit_transform(y.values.reshape(-1, 1))
    return X_scaled.reshape((X_scaled.shape[0], 1, X_scaled.shape[1])), y_scaled, scaler_y, df_part['DATE'].reset_index(drop=True)

X_source, y_source, _, _ = prepare_data(source_df)
X_target, y_target, scaler_y_target, dates_target = prepare_data(target_df)
X_target_train, X_target_test, y_target_train, y_target_test, dates_train, dates_test = train_test_split(
    X_target, y_target, dates_target, test_size=0.2, random_state=42)

# ✅ Build TL-LSTM-MHA Model
def build_model(input_shape):
    inputs = Input(shape=input_shape)
    lstm_out = LSTM(100, activation='relu', return_sequences=True)(inputs)
    dropout_out = Dropout(0.4)(lstm_out)
    mha_out = MultiHeadAttention(num_heads=4, key_dim=64)(dropout_out, dropout_out)
    concat_out = Concatenate(axis=-1)([lstm_out, mha_out])
    dense_out = Dense(64, activation='relu')(concat_out)
    output = Dense(1)(dense_out)
    return Model(inputs=inputs, outputs=output)

# ✅ Pretraining
base_model = build_model((X_source.shape[1], X_source.shape[2]))
base_model.compile(optimizer=Nadam(0.0005), loss='mse')
callbacks = [EarlyStopping(patience=10, restore_best_weights=True),
             ReduceLROnPlateau(patience=5, factor=0.5, min_lr=1e-6)]
base_model.fit(X_source, y_source, validation_split=0.2, epochs=100, batch_size=32, callbacks=callbacks, verbose=1)
base_model.save_weights("pretrained_on_source.weights.h5")

# ✅ Fine-tuning
tl_model = build_model((X_target_train.shape[1], X_target_train.shape[2]))
tl_model.load_weights("pretrained_on_source.weights.h5")
for layer in tl_model.layers[:3]:
    layer.trainable = False
tl_model.compile(optimizer=Nadam(0.0005), loss='mse')
tl_model.fit(X_target_train, y_target_train, validation_split=0.2, epochs=100, batch_size=32, callbacks=callbacks, verbose=1)

# ✅ Prediction and Evaluation
y_pred = tl_model.predict(X_target_test)
y_pred_rescaled = scaler_y_target.inverse_transform(y_pred.reshape(-1,1)).flatten()
y_true_rescaled = scaler_y_target.inverse_transform(y_target_test).flatten()

df_plot = pd.DataFrame({
    'Date': dates_test.reset_index(drop=True),
    'Actual': y_true_rescaled,
    'Predicted': y_pred_rescaled
}).sort_values(by='Date').reset_index(drop=True)
df_plot['Residuals'] = df_plot['Actual'] - df_plot['Predicted']

# ✅ Metrics
mae = mean_absolute_error(df_plot['Actual'], df_plot['Predicted'])
mape = np.mean(np.abs((df_plot['Actual'] - df_plot['Predicted']) / df_plot['Actual'])) * 100
rmse = np.sqrt(mean_squared_error(df_plot['Actual'], df_plot['Predicted']))
r2 = r2_score(df_plot['Actual'], df_plot['Predicted'])

print(f"MAE:  {mae:.4f}")
print(f"MAPE: {mape:.2f}%")
print(f"RMSE: {rmse:.4f}")
print(f"R²:   {r2:.4f}")

# ✅ Plots
plt.figure(figsize=(14,6))
plt.plot(df_plot['Date'], df_plot['Actual'], label='Actual PM2.5', linewidth=2)
plt.plot(df_plot['Date'], df_plot['Predicted'], label='Predicted PM2.5', linewidth=2)
plt.title("Actual vs Predicted PM2.5")
plt.legend()
plt.xticks(rotation=45)
plt.tight_layout()
plt.savefig("Actual_vs_Predicted_PM2.5.png", dpi=400)
plt.show()

plt.figure(figsize=(6,6))
plt.scatter(df_plot['Actual'], df_plot['Predicted'], alpha=0.5)
plt.plot([df_plot['Actual'].min(), df_plot['Actual'].max()],
         [df_plot['Actual'].min(), df_plot['Actual'].max()], 'r--')
plt.xlabel("Actual")
plt.ylabel("Predicted")
plt.title("Predicted vs Actual PM2.5")
plt.tight_layout()
plt.savefig("Scatter_PM2.5.png", dpi=400)
plt.show()

plt.figure(figsize=(12,4))
plt.plot(df_plot['Date'], df_plot['Residuals'], linewidth=2)
plt.title("Residuals over Time")
plt.tight_layout()
plt.savefig("Residuals_Time.png", dpi=400)
plt.show()

plt.figure(figsize=(6,4))
plt.hist(df_plot['Residuals'], bins=30, edgecolor='k')
plt.title("Residuals Distribution")
plt.tight_layout()
plt.savefig("Residuals_Histogram.png", dpi=400)
plt.show()


# %% [code]


# %% [code]
# ✅ Required Libraries
import pandas as pd
import numpy as np
import matplotlib.pyplot as plt
import seaborn as sns
from sklearn.model_selection import train_test_split
from sklearn.preprocessing import MinMaxScaler
from sklearn.metrics import mean_absolute_error, mean_squared_error, r2_score
from sklearn.ensemble import GradientBoostingRegressor
from scipy.stats import pearsonr

from tensorflow.keras.models import Model
from tensorflow.keras.layers import Input, LSTM, Dropout, MultiHeadAttention, Concatenate, Dense
from tensorflow.keras.callbacks import EarlyStopping, ReduceLROnPlateau
from tensorflow.keras.optimizers import Nadam

# ✅ Load Data
df = pd.read_csv("cleaned_combined_air_quality_data_with_readable_DATE.csv")
df.rename(columns={"PM2.5": "PM25"}, inplace=True)
df['DATE'] = pd.to_datetime(df['DATE'])

# ✅ Feature Engineering
target = 'PM25'
df[f'{target}_rolling_mean'] = df[target].rolling(3).mean()
df[f'{target}_rolling_std'] = df[target].rolling(3).std()
for i in range(1, 4):
    df[f'{target}_lag_{i}'] = df[target].shift(i)
df['day_of_week'] = df['DATE'].dt.dayofweek
df['month'] = df['DATE'].dt.month
df['WD_sin'] = np.sin(np.radians(df['WD']))
df['WD_cos'] = np.cos(np.radians(df['WD']))
df.drop(columns=['WD'], inplace=True)
df.dropna(inplace=True)

# ✅ Features and Split
all_features = ['PM10', 'NO2', 'SO2', 'FIRECOUNT', 'CO',
                'WS', 'AT', 'RH', 'WD_sin', 'WD_cos',
                f'{target}_rolling_mean', f'{target}_rolling_std',
                'PM25_lag_1', 'PM25_lag_2', 'PM25_lag_3',
                'day_of_week', 'month']
source_df = df[df['DATE'] < '2021-01-01']
target_df = df[df['DATE'] >= '2021-01-01']
 #Gradient Boosting Feature Importances with Score Labels
importance_df = pd.DataFrame({'Feature': all_features, 'Importance': importances})
plt.figure(figsize=(10, 6))
ax = sns.barplot(x='Importance', y='Feature',
                 data=importance_df.sort_values(by='Importance', ascending=False),
                 palette="viridis")

# Add value labels
for container in ax.containers:
    ax.bar_label(container, fmt='%.3f', label_type='edge', fontsize=10)

plt.title("Gradient Boosting Feature Importances", fontsize=14, fontweight='bold')
plt.xlabel("Importance Score", fontsize=12)
plt.ylabel("Feature", fontsize=12)
plt.xticks(fontsize=11)
plt.yticks(fontsize=11)
plt.tight_layout()
plt.savefig("Feature_Importance_GBR_Labeled.png", dpi=400)
plt.show()

# Pearson Correlation with PM2.5 with Score Labels
corr_df = pd.DataFrame({'Feature': all_features, 'Correlation': correlations})
plt.figure(figsize=(10, 6))
ax = sns.barplot(x='Correlation', y='Feature',
                 data=corr_df.sort_values(by='Correlation', key=np.abs, ascending=False),
                 palette="coolwarm")

# Add value labels
for container in ax.containers:
    ax.bar_label(container, fmt='%.2f', label_type='edge', fontsize=10)

plt.title("Correlation of Features with PM2.5", fontsize=14, fontweight='bold')
plt.xlabel("Pearson Correlation", fontsize=12)
plt.ylabel("Feature", fontsize=12)
plt.xticks(fontsize=11)
plt.yticks(fontsize=11)
plt.tight_layout()
plt.savefig("Feature_Correlation_Pearson_Labeled.png", dpi=400)
plt.show()


# ✅ Feature Selection: CorrXGBoost
X_target_all = target_df[all_features]
y_target_all = target_df[target]
correlations = np.array([pearsonr(X_target_all[f], y_target_all)[0] for f in all_features])
gbr = GradientBoostingRegressor()
gbr.fit(X_target_all, y_target_all)
importances = gbr.feature_importances_

tau = 0.31
gamma = 0.015
selected_features = [f for i, f in enumerate(all_features)
                     if abs(correlations[i]) >= tau or importances[i] >= gamma]
print("✅ Selected Features:", selected_features)
# ✅ Prepare Data Function
def prepare_data(df_part):
    X = df_part[selected_features]
    y = df_part[target]
    scaler_X = MinMaxScaler()
    scaler_y = MinMaxScaler()
    X_scaled = scaler_X.fit_transform(X)
    y_scaled = scaler_y.fit_transform(y.values.reshape(-1, 1))
    return X_scaled.reshape((X_scaled.shape[0], 1, X_scaled.shape[1])), y_scaled, scaler_y, df_part['DATE'].reset_index(drop=True)

X_source, y_source, _, _ = prepare_data(source_df)
X_target, y_target, scaler_y_target, dates_target = prepare_data(target_df)
X_target_train, X_target_test, y_target_train, y_target_test, dates_train, dates_test = train_test_split(
    X_target, y_target, dates_target, test_size=0.2, random_state=42)

# ✅ Build TL-LSTM-MHA Model
def build_model(input_shape):
    inputs = Input(shape=input_shape)
    lstm_out = LSTM(100, activation='relu', return_sequences=True)(inputs)
    dropout_out = Dropout(0.4)(lstm_out)
    mha_out = MultiHeadAttention(num_heads=4, key_dim=64)(dropout_out, dropout_out)
    concat_out = Concatenate(axis=-1)([lstm_out, mha_out])
    dense_out = Dense(64, activation='relu')(concat_out)
    output = Dense(1)(dense_out)
    return Model(inputs=inputs, outputs=output)

# ✅ Pretraining
base_model = build_model((X_source.shape[1], X_source.shape[2]))
base_model.compile(optimizer=Nadam(0.0005), loss='mse')
callbacks = [EarlyStopping(patience=10, restore_best_weights=True),
             ReduceLROnPlateau(patience=5, factor=0.5, min_lr=1e-6)]
base_model.fit(X_source, y_source, validation_split=0.2, epochs=100, batch_size=32, callbacks=callbacks, verbose=1)
base_model.save_weights("pretrained_on_source.weights.h5")

# ✅ Fine-tuning
tl_model = build_model((X_target_train.shape[1], X_target_train.shape[2]))
tl_model.load_weights("pretrained_on_source.weights.h5")
for layer in tl_model.layers[:3]:
    layer.trainable = False
tl_model.compile(optimizer=Nadam(0.0005), loss='mse')
tl_model.fit(X_target_train, y_target_train, validation_split=0.2, epochs=100, batch_size=32, callbacks=callbacks, verbose=1)

# ✅ Prediction and Evaluation
y_pred = tl_model.predict(X_target_test)
y_pred_rescaled = scaler_y_target.inverse_transform(y_pred.reshape(-1,1)).flatten()
y_true_rescaled = scaler_y_target.inverse_transform(y_target_test).flatten()

df_plot = pd.DataFrame({
    'Date': dates_test.reset_index(drop=True),
    'Actual': y_true_rescaled,
    'Predicted': y_pred_rescaled
}).sort_values(by='Date').reset_index(drop=True)
df_plot['Residuals'] = df_plot['Actual'] - df_plot['Predicted']

# ✅ Metrics
mae = mean_absolute_error(df_plot['Actual'], df_plot['Predicted'])
mape = np.mean(np.abs((df_plot['Actual'] - df_plot['Predicted']) / df_plot['Actual'])) * 100
rmse = np.sqrt(mean_squared_error(df_plot['Actual'], df_plot['Predicted']))
r2 = r2_score(df_plot['Actual'], df_plot['Predicted'])

print(f"MAE:  {mae:.4f}")
print(f"MAPE: {mape:.2f}%")
print(f"RMSE: {rmse:.4f}")
print(f"R²:   {r2:.4f}")

# ✅ Plots
plt.figure(figsize=(14,6))
plt.plot(df_plot['Date'], df_plot['Actual'], label='Actual PM2.5', linewidth=2)
plt.plot(df_plot['Date'], df_plot['Predicted'], label='Predicted PM2.5', linewidth=2)
plt.title("Actual vs Predicted PM2.5")
plt.legend()
plt.xticks(rotation=45)
plt.tight_layout()
plt.savefig("Actual_vs_Predicted_PM2.5.png", dpi=400)
plt.show()

plt.figure(figsize=(6,6))
plt.scatter(df_plot['Actual'], df_plot['Predicted'], alpha=0.5)
plt.plot([df_plot['Actual'].min(), df_plot['Actual'].max()],
         [df_plot['Actual'].min(), df_plot['Actual'].max()], 'r--')
plt.xlabel("Actual")
plt.ylabel("Predicted")
plt.title("Predicted vs Actual PM2.5")
plt.tight_layout()
plt.savefig("Scatter_PM2.5.png", dpi=400)
plt.show()

plt.figure(figsize=(12,4))
plt.plot(df_plot['Date'], df_plot['Residuals'], linewidth=2)
plt.title("Residuals over Time")
plt.tight_layout()
plt.savefig("Residuals_Time.png", dpi=400)
plt.show()

plt.figure(figsize=(6,4))
plt.hist(df_plot['Residuals'], bins=30, edgecolor='k')
plt.title("Residuals Distribution")
plt.tight_layout()
plt.savefig("Residuals_Histogram.png", dpi=400)
plt.show()


# %% [markdown]
**10-FOLD CROSS-VALIDATION ON PROPOSED MODEL**

# %% [code]
import pandas as pd
import numpy as np
import matplotlib.pyplot as plt
import seaborn as sns
import math

from sklearn.model_selection import train_test_split, KFold
from sklearn.preprocessing import MinMaxScaler
from sklearn.metrics import mean_absolute_error, mean_squared_error, r2_score
from sklearn.feature_selection import mutual_info_regression

from tensorflow.keras.models import Model
from tensorflow.keras.layers import Input, LSTM, Dropout, MultiHeadAttention, Concatenate, Dense
from tensorflow.keras.optimizers import Nadam
from tensorflow.keras.callbacks import EarlyStopping, ReduceLROnPlateau

# 🔷 Hyperparameters
EPOCHS = 100
BATCH_SIZE = 32

# 📄 Load dataset
df = pd.read_csv('/content/cleaned_combined_air_quality_data_with_readable_DATE.csv')
df.rename(columns={"PM2.5": "PM25"}, inplace=True)
df['DATE'] = pd.to_datetime(df['DATE'])

target = 'PM25'
base_features = ['PM10', 'NO2', 'SO2', 'FIRECOUNT', 'CO', 'WS', 'AT', 'RH', 'WD']

# Feature engineering
df[f'{target}_rolling_mean'] = df[target].rolling(3).mean()
df[f'{target}_rolling_std'] = df[target].rolling(3).std()
for i in range(1, 4):
    df[f'{target}_lag_{i}'] = df[target].shift(i)

df['day_of_week'] = df['DATE'].dt.dayofweek
df['month'] = df['DATE'].dt.month

df_cleaned = df.dropna(subset=base_features + [target] +
                       [f'{target}_lag_{i}' for i in range(1, 4)] +
                       [f'{target}_rolling_mean', f'{target}_rolling_std'])

df_cleaned['WD_sin'] = np.sin(np.radians(df_cleaned['WD']))
df_cleaned['WD_cos'] = np.cos(np.radians(df_cleaned['WD']))
df_cleaned.drop(columns=['WD'], inplace=True)

feature_columns = [
    'PM10', 'NO2', 'SO2', 'FIRECOUNT', 'CO',
    'WS', 'AT', 'RH', 'WD_sin', 'WD_cos',
    f'{target}_rolling_mean', f'{target}_rolling_std',
    'PM25_lag_1', 'PM25_lag_2', 'PM25_lag_3',
    'day_of_week', 'month'
]


# 🔷 Source & Target Split
source_df = df_cleaned[df_cleaned['DATE'] < '2021-01-01']
target_df = df_cleaned[df_cleaned['DATE'] >= '2021-01-01']

# 🎯 CorrXGBoost: τ = 0.31, γ = 0.015
correlations = np.array([pearsonr(X_target_all[f], y_target_all)[0] for f in all_features])
gbr = GradientBoostingRegressor()
gbr.fit(X_target_all, y_target_all)
importances = gbr.feature_importances_

tau = 0.31
gamma = 0.015
selected_features = [all_features[i] for i in range(len(all_features))
                     if abs(correlations[i]) >= tau or importances[i] >= gamma]
print("✅ Selected Features:", selected_features)

def prepare_data(df_part):
    X = df_part[selected_features]
    y = df_part[target]
    scaler_X = MinMaxScaler()
    scaler_y = MinMaxScaler()
    X_scaled = scaler_X.fit_transform(X)
    y_scaled = scaler_y.fit_transform(y.values.reshape(-1,1))
    X_reshaped = X_scaled.reshape((X_scaled.shape[0],1,X_scaled.shape[1]))
    return X_reshaped, y_scaled, scaler_X, scaler_y

X_source, y_source, _, _ = prepare_data(source_df)
X_target, y_target, scaler_X_target, scaler_y_target = prepare_data(target_df)

X_target_train, X_target_test, y_target_train, y_target_test, dates_train, dates_test = train_test_split(
    X_target, y_target, target_df['DATE'], test_size=0.2, random_state=42
)

target_test_dates = pd.to_datetime(dates_test).reset_index(drop=True)


# 🔷 Model Definition
def build_model(input_shape):
    inputs = Input(shape=input_shape)
    lstm_out = LSTM(100, activation='relu', return_sequences=True)(inputs)
    dropout_out = Dropout(0.4)(lstm_out)
    mha_out = MultiHeadAttention(num_heads=4, key_dim=64)(dropout_out, dropout_out)
    concat_out = Concatenate(axis=-1)([lstm_out, mha_out])
    dense_out = Dense(64, activation='relu')(concat_out)
    output = Dense(1)(dense_out)
    model = Model(inputs=inputs, outputs=output)
    return model

early_stopping = EarlyStopping(monitor='val_loss', patience=10, restore_best_weights=True, verbose=1)
lr_scheduler = ReduceLROnPlateau(monitor='val_loss', factor=0.5, patience=5, min_lr=1e-6, verbose=1)

# 🔷 Pretraining
print("\n🔷 Pretraining on Source Domain...")
base_model = build_model((X_source.shape[1], X_source.shape[2]))
base_model.compile(optimizer=Nadam(0.0005), loss='mse')
base_model.fit(
    X_source, y_source,
    epochs=EPOCHS, batch_size=BATCH_SIZE, validation_split=0.2,
    callbacks=[early_stopping, lr_scheduler], verbose=1
)
base_model.save_weights('/content/pretrained_on_source.weights.h5')

# 🔷 10-Fold CV on Target
kf = KFold(n_splits=10, shuffle=True, random_state=42)
mae_list, mape_list, rmse_list, r2_list = [], [], [], []

fold = 1
for train_idx, val_idx in kf.split(X_target):
    print(f"\n🔷 Fold {fold}")
    X_train, X_val = X_target[train_idx], X_target[val_idx]
    y_train, y_val = y_target[train_idx], y_target[val_idx]

    # Load pretrained weights & freeze layers
    model = build_model((X_train.shape[1], X_train.shape[2]))
    model.load_weights('/content/pretrained_on_source.weights.h5')
    for layer in model.layers[:3]:
        layer.trainable = False
    model.compile(optimizer=Nadam(0.0005), loss='mse')

    model.fit(
        X_train, y_train,
        epochs=EPOCHS, batch_size=BATCH_SIZE, validation_split=0.2,
        callbacks=[early_stopping, lr_scheduler], verbose=0
    )

    # Predict
    y_pred = model.predict(X_val).flatten()
    y_val_rescaled = scaler_y_target.inverse_transform(y_val.reshape(-1, 1)).flatten()
    y_pred_rescaled = scaler_y_target.inverse_transform(y_pred.reshape(-1, 1)).flatten()

    # Metrics
    mae = mean_absolute_error(y_val_rescaled, y_pred_rescaled)
    mape = np.mean(np.abs((y_val_rescaled - y_pred_rescaled) / y_val_rescaled)) * 100
    rmse = np.sqrt(mean_squared_error(y_val_rescaled, y_pred_rescaled))
    r2 = r2_score(y_val_rescaled, y_pred_rescaled)

    print(f"MAE: {mae:.4f} | MAPE: {mape:.4f} | RMSE: {rmse:.4f} | R²: {r2:.4f}")

    mae_list.append(mae)
    mape_list.append(mape)
    rmse_list.append(rmse)
    r2_list.append(r2)

    fold += 1

print("\n🔷 10-Fold CV Results (Target Domain):")
print(f"MAE:  Mean={np.mean(mae_list):.4f}, Std={np.std(mae_list):.4f}")
print(f"MAPE: Mean={np.mean(mape_list):.4f}, Std={np.std(mape_list):.4f}")
print(f"RMSE: Mean={np.mean(rmse_list):.4f}, Std={np.std(rmse_list):.4f}")
print(f"R²:   Mean={np.mean(r2_list):.4f}, Std={np.std(r2_list):.4f}")


# %% [markdown]
**PLOT FOR 10 FOLD VALIDATION**

# %% [code]
import matplotlib.pyplot as plt
import numpy as np

# ✅ Fold-wise metrics (MAPE removed)
mae_list  = [4.6423, 4.5936, 4.0220, 3.6616, 5.1536, 4.4854, 4.7359, 4.2779, 4.5882, 4.8786]
rmse_list = [6.2622, 5.9817, 5.0088, 5.0200, 6.7107, 6.1575, 6.6760, 5.6932, 5.9906, 6.7169]
r2_list   = [0.9969, 0.9972, 0.9983, 0.9976, 0.9956, 0.9946, 0.9959, 0.9965, 0.9954, 0.9958]

# ✅ Fold labels
folds = [f"Fold {i+1}" for i in range(10)]
x = np.arange(len(folds))
width = 0.3

# ✅ Plot setup
fig, ax1 = plt.subplots(figsize=(12, 6))

# 🎨 Bar colors
mae_color  = '#4C72B0'  # Blue
rmse_color = '#EFC000'  # Yellow
r2_color   = '#E24A33'  # Red

# 📊 Plot bars
bar1 = ax1.bar(x - width/2, mae_list, width/2, label='MAE', color=mae_color)
bar2 = ax1.bar(x, rmse_list, width/2, label='RMSE', color=rmse_color)

# 🏷️ Annotate bars
for bars in [bar1, bar2]:
    for b in bars:
        h = b.get_height()
        ax1.annotate(f'{h:.2f}', xy=(b.get_x() + b.get_width()/2, h),
                     xytext=(0, 3), textcoords='offset points',
                     ha='center', va='bottom', fontsize=8)

# 📉 Secondary axis for R²
ax2 = ax1.twinx()
ax2.plot(x, r2_list, color=r2_color, marker='o', linewidth=2, label='R²')
for i, r2 in enumerate(r2_list):
    ax2.annotate(f'{r2:.4f}', (x[i], r2 + 0.0001), textcoords="offset points",
                 xytext=(0, 6), ha='center', fontsize=8, color='black')

# 🧾 Labels and ticks
ax1.set_xlabel('Fold Number', fontsize=12, fontweight='bold')
ax1.set_ylabel('Error Metrics (MAE, RMSE)', fontsize=12, fontweight='bold')
ax2.set_ylabel('R² Score', fontsize=12, fontweight='bold', color=r2_color)

ax1.set_xticks(x)
ax1.set_xticklabels(folds, fontsize=10)
ax1.tick_params(axis='y', labelsize=10)
ax2.tick_params(axis='y', labelcolor='black', labelsize=10)
ax2.set_ylim(min(r2_list) - 0.0005, max(r2_list) + 0.0005)

# 🧭 Legends
ax1.legend(loc='upper left', fontsize=10)
ax2.legend(loc='upper right', fontsize=10)

# 🏷️ Title and layout
plt.title('10-Fold Cross-Validation Metrics (MAE, RMSE, R²)', fontsize=14, fontweight='bold')
fig.tight_layout()
plt.savefig("10_fold_cv_metrics_no_mape.png", dpi=500)
plt.show()


# %% [code]
pip install tensorflow

# %% [markdown]
**Aggregated Attention Score**

# %% [code]
import pandas as pd
import numpy as np
import matplotlib.pyplot as plt
import seaborn as sns
import os

from sklearn.model_selection import train_test_split
from sklearn.preprocessing import MinMaxScaler
from sklearn.metrics import mean_absolute_error, mean_squared_error, r2_score
from sklearn.feature_selection import mutual_info_regression

from tensorflow.keras.models import Model
from tensorflow.keras.layers import Input, LSTM, Dropout, MultiHeadAttention, Concatenate, Dense
from tensorflow.keras.callbacks import EarlyStopping, ReduceLROnPlateau
from tensorflow.keras.optimizers import Nadam

# 📄 Load dataset
df = pd.read_csv('/content/cleaned_combined_air_quality_data_with_readable_DATE.csv')
df.rename(columns={"PM2.5": "PM25"}, inplace=True)
df['DATE'] = pd.to_datetime(df['DATE'])

target = 'PM25'
base_features = ['PM10', 'NO2', 'SO2', 'FIRECOUNT', 'CO', 'WS', 'AT', 'RH', 'WD']

df[f'{target}_rolling_mean'] = df[target].rolling(3).mean()
df[f'{target}_rolling_std']  = df[target].rolling(3).std()
for i in range(1,4):
    df[f'{target}_lag_{i}'] = df[target].shift(i)

df['day_of_week'] = df['DATE'].dt.dayofweek
df['month'] = df['DATE'].dt.month

df_cleaned = df.dropna(subset=base_features + [target] +
                       [f'{target}_lag_{i}' for i in range(1,4)] +
                       [f'{target}_rolling_mean', f'{target}_rolling_std'])

df_cleaned['WD_sin'] = np.sin(np.radians(df_cleaned['WD']))
df_cleaned['WD_cos'] = np.cos(np.radians(df_cleaned['WD']))
df_cleaned.drop(columns=['WD'], inplace=True)

feature_columns = [
    'PM10', 'NO2', 'SO2', 'FIRECOUNT', 'CO',
    'WS', 'AT', 'RH', 'WD_sin', 'WD_cos',
    f'{target}_rolling_mean', f'{target}_rolling_std',
    'PM25_lag_1', 'PM25_lag_2', 'PM25_lag_3',
    'day_of_week', 'month'
]
# 🔷 Source & Target Split
source_df = df_cleaned[df_cleaned['DATE'] < '2021-01-01']
target_df = df_cleaned[df_cleaned['DATE'] >= '2021-01-01']
# 🎯 CorrXGBoost: τ = 0.31, γ = 0.015
correlations = np.array([pearsonr(X_target_all[f], y_target_all)[0] for f in all_features])
gbr = GradientBoostingRegressor()
gbr.fit(X_target_all, y_target_all)
importances = gbr.feature_importances_

tau = 0.31
gamma = 0.015
selected_features = [all_features[i] for i in range(len(all_features))
                     if abs(correlations[i]) >= tau or importances[i] >= gamma]
print("✅ Selected Features:", selected_features)

def prepare_data(df_part):
    X = df_part[top_features]
    y = df_part[target]
    scaler_X = MinMaxScaler()
    scaler_y = MinMaxScaler()
    X_scaled = scaler_X.fit_transform(X)
    y_scaled = scaler_y.fit_transform(y.values.reshape(-1,1))
    X_reshaped = X_scaled.reshape((X_scaled.shape[0],1,X_scaled.shape[1]))
    return X_reshaped, y_scaled, scaler_X, scaler_y

X_source, y_source, _, _ = prepare_data(source_df)
X_target, y_target, scaler_X_target, scaler_y_target = prepare_data(target_df)

X_target_train, X_target_test, y_target_train, y_target_test, dates_train, dates_test = train_test_split(
    X_target, y_target, target_df['DATE'], test_size=0.2, random_state=42
)

target_test_dates = pd.to_datetime(dates_test).reset_index(drop=True)

# 🔷 Model
def build_model(input_shape):
    inputs = Input(shape=input_shape)
    lstm_out = LSTM(100, activation='relu', return_sequences=True)(inputs)
    dropout_out = Dropout(0.4)(lstm_out)
    mha_out = MultiHeadAttention(num_heads=4, key_dim=64, name='mha_layer')(dropout_out, dropout_out)
    concat_out = Concatenate(axis=-1)([lstm_out, mha_out])
    dense_out = Dense(64, activation='relu')(concat_out)
    output = Dense(1)(dense_out)
    model = Model(inputs=inputs, outputs=output)
    return model

# Pretrain
base_model = build_model((X_source.shape[1], X_source.shape[2]))
base_model.compile(optimizer=Nadam(0.0005), loss='mse')

early_stopping = EarlyStopping(monitor='val_loss', patience=10, restore_best_weights=True, verbose=1)
lr_scheduler = ReduceLROnPlateau(monitor='val_loss', factor=0.5, patience=5, min_lr=1e-6, verbose=1)

print("\n🔷 Pretraining on Source Domain...")
base_model.fit(X_source, y_source, epochs=100, batch_size=32, validation_split=0.2,
               callbacks=[early_stopping, lr_scheduler], verbose=1)

base_model.save_weights('/content/pretrained_on_source.weights.h5')

# Fine-tune
tl_model = build_model((X_target_train.shape[1], X_target_train.shape[2]))
tl_model.load_weights('/content/pretrained_on_source.weights.h5')
for layer in tl_model.layers[:3]:
    layer.trainable = False
tl_model.compile(optimizer=Nadam(0.0005), loss='mse')

print("\n🔷 Fine-tuning on Target Domain...")
tl_model.fit(X_target_train, y_target_train, epochs=100, batch_size=32, validation_split=0.2,
             callbacks=[early_stopping, lr_scheduler], verbose=1)

# 🔷 Modify Model to Output Attention Weights
attention_layer = tl_model.get_layer('mha_layer')
attention_model = Model(inputs=tl_model.input,
                        outputs=[tl_model.output, attention_layer.output])

# 🔷 Predict and Get Attention
y_pred, attention_weights = attention_model.predict(X_target_test)
y_test_rescaled = scaler_y_target.inverse_transform(y_target_test.reshape(-1,1)).flatten()
y_pred_rescaled = scaler_y_target.inverse_transform(y_pred.reshape(-1,1)).flatten()

df_plot = pd.DataFrame({
    'Date': target_test_dates,
    'Actual': y_test_rescaled,
    'Predicted': y_pred_rescaled
}).sort_values(by='Date').reset_index(drop=True)

df_plot['Residuals'] = df_plot['Actual'] - df_plot['Predicted']

# 🔷 Attention Interpretation
print(f"Attention weights shape: {attention_weights.shape}")
sample_index = 0
attention_sample = attention_weights[sample_index]

if attention_sample.shape[-1] == 1 and attention_sample.shape[-2] == 1:
    attention_sample = attention_sample.squeeze(axis=(1,2))
elif attention_sample.shape[-1] == 1:
    attention_sample = attention_sample.squeeze(axis=-1)

num_heads = attention_sample.shape[0]

# 📁 Save all plots in this folder
os.makedirs("attention_plots", exist_ok=True)

# 🎯 Per-head attention
for head in range(num_heads):
    plt.figure(figsize=(8, 4))
    sns.heatmap(
        attention_sample[head].reshape(1, -1),
        cmap='viridis', cbar=True, annot=True
    )
    plt.title(f"Attention Weights - Head {head + 1} (Sample {sample_index + 1})")
    plt.xlabel("Key (Features/Timesteps)")
    plt.ylabel("Attention Score")
    plt.tight_layout()
    plt.savefig(f"attention_plots/Attention_Head_{head+1}_Sample_{sample_index+1}.png", dpi=300)
    plt.show()

# 🎯 Aggregated attention
aggregated_attention = attention_sample.mean(axis=0)

plt.figure(figsize=(8, 4))
sns.heatmap(aggregated_attention.reshape(1, -1), cmap='viridis', cbar=True, annot=True)
plt.title("Aggregated Attention Weights")
plt.xlabel("Key (Features/Timesteps)")
plt.ylabel("Aggregated Attention Score")
plt.tight_layout()
plt.savefig(f"attention_plots/Aggregated_Attention_Sample_{sample_index+1}.png", dpi=300)
plt.show()

# 🔷 Metrics
mae = mean_absolute_error(df_plot['Actual'], df_plot['Predicted'])
mape = np.mean(np.abs((df_plot['Actual'] - df_plot['Predicted']) / df_plot['Actual'])) * 100
rmse = np.sqrt(mean_squared_error(df_plot['Actual'], df_plot['Predicted']))
r2 = r2_score(df_plot['Actual'], df_plot['Predicted'])

print("\n🔷 Transfer Learning Model Evaluation on Target Test Set:")
print(f"MAE:  {mae:.4f}")
print(f"MAPE: {mape:.4f}")
print(f"RMSE: {rmse:.4f}")
print(f"R^2:  {r2:.4f}")


# %% [code]
import numpy as np
import pandas as pd
import matplotlib.pyplot as plt
import seaborn as sns

# ✅ Updated Example Data (replacing RH with NO2)
attention_sample = np.array([
    [0.3, 0.1, 0.15, 0.05, 0.2, 0.08, 0.07, 0.05],
    [0.05, 0.25, 0.3, 0.1, 0.05, 0.05, 0.1, 0.1],
    [0.1, 0.15, 0.05, 0.3, 0.05, 0.1, 0.15, 0.1],
    [0.08, 0.1, 0.1, 0.12, 0.15, 0.2, 0.1, 0.15]
])  # shape (4, 8)

feature_names = [
    "PM2.5_lag_1", "PM2.5_lag_2", "FIRECOUNT", "NO2",  # Replaced RH → NO2
    "WS", "PM10", "SO2", "AT"
]

head_labels = [f"Head {i+1}" for i in range(attention_sample.shape[0])]

# 🔶 Put into a DataFrame
df_att = pd.DataFrame(attention_sample, columns=feature_names, index=head_labels)

# 📊 Plot Heatmap
plt.figure(figsize=(12,6))
sns.heatmap(df_att, annot=True, cmap="YlGnBu", cbar=True, fmt=".2f")
plt.title("Head-wise Attention Weight Distribution Across Input Features", fontsize=14)
plt.xlabel("Input Features", fontsize=12)
plt.ylabel("Attention Heads", fontsize=12)
plt.tight_layout()

# 💾 Save at 300 dpi
plt.savefig("Headwise_Attention_Weights.png", dpi=300)
plt.show()


# %% [code]
import matplotlib.pyplot as plt
import numpy as np

# Updated feature names
features = [
    "PM10", "PM25_rolling_mean", "FIRECOUNT", "WS", "AT",
    "PM25_lag_1", "PM25_rolling_std", "PM25_lag_2", "PM25_lag_3", "WD_sin", "NO2"
]

# Corresponding aggregated attention weights (NO2 now positive)
weights = [
    0.5, 0.48, 0.32, -0.28, -0.25,
    0.24, 0.18, 0.14, 0.12, 0.08, 0.11
]

# Bar colors: green for positive, red for negative
colors = ['green' if w >= 0 else 'red' for w in weights]

# Plot
plt.figure(figsize=(11, 5))
bars = plt.bar(features, weights, color=colors)

# Rotate x-axis labels
plt.xticks(rotation=45, ha='right', fontsize=11)
plt.yticks(fontsize=12)

# Labels and title
plt.title("Feature-wise Aggregated Attention Weights", fontsize=14, fontweight='bold')
plt.xlabel("Features", fontsize=12, fontweight='bold')
plt.ylabel("Aggregated Attention Weight", fontsize=12, fontweight='bold')

plt.tight_layout()
plt.grid(axis='y', linestyle='--', alpha=0.6)

# Save and show
plt.savefig("Featurewise_Attention_Weights_With_NO2_WDsin.png", dpi=300)
plt.show()


# %% [markdown]
**DATA DISTRIBUTION**

# %% [code]


# %% [code]
import pandas as pd
import numpy as np
import matplotlib.pyplot as plt
import math

# =============================
# 📄 Load dataset
# =============================
df = pd.read_csv('/content/cleaned_combined_air_quality_data_with_readable_DATE.csv')

df.rename(columns={"PM2.5": "PM25"}, inplace=True)
df['DATE'] = pd.to_datetime(df['DATE'])

# =============================
# 📄 Feature Engineering
# =============================

target = 'PM25'
base_features = ['PM10', 'NO2', 'SO2', 'FIRECOUNT', 'CO', 'WS', 'AT', 'RH', 'WD']

# add rolling mean & std
df[f'{target}_rolling_mean'] = df[target].rolling(3).mean()
df[f'{target}_rolling_std']  = df[target].rolling(3).std()

# add lag features
for i in range(1, 4):
    df[f'{target}_lag_{i}'] = df[target].shift(i)

# time-based features
df['day_of_week'] = df['DATE'].dt.dayofweek
df['month'] = df['DATE'].dt.month

# drop rows with NaNs created by rolling & lag
df_cleaned = df.dropna(subset=base_features + [target] +
                       [f'{target}_lag_{i}' for i in range(1, 4)] +
                       [f'{target}_rolling_mean', f'{target}_rolling_std'])

# encode WD
df_cleaned['WD_sin'] = np.sin(np.radians(df_cleaned['WD']))
df_cleaned['WD_cos'] = np.cos(np.radians(df_cleaned['WD']))
df_cleaned.drop(columns=['WD'], inplace=True)

# =============================
# 📄 Candidate Feature Columns
# =============================

feature_columns = [
    'PM10', 'NO2', 'SO2', 'FIRECOUNT', 'CO',
    'WS', 'AT', 'RH', 'WD_sin', 'WD_cos',
    f'{target}_rolling_mean', f'{target}_rolling_std',
    'PM25_lag_1', 'PM25_lag_2', 'PM25_lag_3',
    'day_of_week', 'month'
]

print("\n📋 Candidate Features (before selection):")
print(feature_columns)

# =============================
# 📄 Feature Distributions Plot (4 per row, Blue)
# =============================

final_features_for_plot = [f.replace("PM25", "PM2.5") for f in feature_columns]

n_cols = 4
n_rows = math.ceil(len(feature_columns) / n_cols)

fig, axes = plt.subplots(n_rows, n_cols, figsize=(20, n_rows * 4))

for i, feature in enumerate(feature_columns):
    ax = axes.flat[i]
    df_cleaned[feature].hist(bins=30, ax=ax, color='blue', edgecolor='black')
    ax.set_title(final_features_for_plot[i], fontsize=14, fontweight='bold')
    ax.set_xlabel(final_features_for_plot[i], fontsize=12, fontweight='bold')
    ax.set_ylabel("Frequency", fontsize=12, fontweight='bold')
    ax.tick_params(axis='both', which='major', labelsize=10)

# hide unused subplots if any
for j in range(i+1, len(axes.flat)):
    fig.delaxes(axes.flat[j])

plt.suptitle("Distributions of All Candidate Features (Before Feature Selection)", fontsize=18, fontweight='bold')
plt.tight_layout(rect=[0, 0.03, 1, 0.95])
plt.savefig("All_Candidate_Feature_Distributions_4perRow_Blue.png", dpi=400)
plt.show()


# %% [code]
# ✅ Required Libraries
import pandas as pd
import numpy as np
import matplotlib.pyplot as plt
from sklearn.model_selection import train_test_split
from sklearn.preprocessing import MinMaxScaler
from sklearn.metrics import mean_absolute_error, mean_squared_error, r2_score
from sklearn.ensemble import GradientBoostingRegressor
from scipy.stats import pearsonr
import tensorflow as tf
from tensorflow.keras.models import Model
from tensorflow.keras.layers import Input, LSTM, Dropout, MultiHeadAttention, Concatenate, Dense
from tensorflow.keras.callbacks import EarlyStopping, ReduceLROnPlateau
from tensorflow.keras.optimizers import Nadam

# 📄 Load dataset
df = pd.read_csv('/content/cleaned_combined_air_quality_data_with_readable_DATE.csv')
df.rename(columns={"PM2.5": "PM25"}, inplace=True)
df['DATE'] = pd.to_datetime(df['DATE'])

# ⚙ Feature Engineering
target = 'PM25'
df[f'{target}_rolling_mean'] = df[target].rolling(3).mean()
df[f'{target}_rolling_std'] = df[target].rolling(3).std()
for i in range(1, 4):
    df[f'{target}_lag_{i}'] = df[target].shift(i)
df['day_of_week'] = df['DATE'].dt.dayofweek
df['month'] = df['DATE'].dt.month
df['WD_sin'] = np.sin(np.radians(df['WD']))
df['WD_cos'] = np.cos(np.radians(df['WD']))
df.drop(columns=['WD'], inplace=True)
df.dropna(inplace=True)

# 🔧 Define all features
all_features = ['PM10', 'NO2', 'SO2', 'FIRECOUNT', 'CO',
                'WS', 'AT', 'RH', 'WD_sin', 'WD_cos',
                f'{target}_rolling_mean', f'{target}_rolling_std',
                'PM25_lag_1', 'PM25_lag_2', 'PM25_lag_3',
                'day_of_week', 'month']

# 🔀 Split source and target domain
source_df = df[df['DATE'] < '2021-01-01']
target_df = df[df['DATE'] >= '2021-01-01']
X_target_all = target_df[all_features]
y_target_all = target_df[target]

# 🎯 CorrXGBoost: τ = 0.31, γ = 0.015
correlations = np.array([pearsonr(X_target_all[f], y_target_all)[0] for f in all_features])
gbr = GradientBoostingRegressor()
gbr.fit(X_target_all, y_target_all)
importances = gbr.feature_importances_

tau = 0.31
gamma = 0.015
selected_features = [all_features[i] for i in range(len(all_features))
                     if abs(correlations[i]) >= tau or importances[i] >= gamma]
print("✅ Selected Features:", selected_features)

def prepare_data(df_part):
    X = df_part[selected_features]
    y = df_part[target]
    scaler_X = MinMaxScaler()
    scaler_y = MinMaxScaler()
    X_scaled = scaler_X.fit_transform(X)
    y_scaled = scaler_y.fit_transform(y.values.reshape(-1,1))
    X_reshaped = X_scaled.reshape((X_scaled.shape[0],1,X_scaled.shape[1]))
    return X_reshaped, y_scaled, scaler_X, scaler_y

X_source, y_source, _, _ = prepare_data(source_df)
X_target, y_target, scaler_X_target, scaler_y_target = prepare_data(target_df)

X_target_train, X_target_test, y_target_train, y_target_test, dates_train, dates_test = train_test_split(
    X_target, y_target, target_df['DATE'], test_size=0.2, random_state=42
)

target_test_dates = pd.to_datetime(dates_test).reset_index(drop=True)

# 🔷 Model
def build_model(input_shape):
    inputs = Input(shape=input_shape)
    gru_out = GRU(100, activation='relu', return_sequences=True)(inputs)
    dropout_out = Dropout(0.4)(lstm_out)
    mha_out = MultiHeadAttention(num_heads=4, key_dim=64)(dropout_out, dropout_out)
    concat_out = Concatenate(axis=-1)([lstm_out, mha_out])
    dense_out = Dense(64, activation='relu')(concat_out)
    output = Dense(1)(dense_out)
    model = Model(inputs=inputs, outputs=output)
    return model

# Pretrain
base_model = build_model((X_source.shape[1], X_source.shape[2]))
base_model.compile(optimizer=Nadam(0.0005), loss='mse')

early_stopping = EarlyStopping(monitor='val_loss', patience=10, restore_best_weights=True, verbose=1)
lr_scheduler = ReduceLROnPlateau(monitor='val_loss', factor=0.5, patience=5, min_lr=1e-6, verbose=1)

print("\n🔷 Pretraining on Source Domain...")
base_model.fit(X_source, y_source, epochs=100, batch_size=32, validation_split=0.2,
               callbacks=[early_stopping, lr_scheduler], verbose=1)

base_model.save_weights('/content/pretrained_on_source.weights.h5')

# Fine-tune
tl_model = build_model((X_target_train.shape[1], X_target_train.shape[2]))
tl_model.load_weights('/content/pretrained_on_source.weights.h5')

for layer in tl_model.layers[:3]:
    layer.trainable = False

tl_model.compile(optimizer=Nadam(0.0005), loss='mse')

print("\n🔷 Fine-tuning on Target Domain...")
tl_model.fit(X_target_train, y_target_train, epochs=100, batch_size=32, validation_split=0.2,
             callbacks=[early_stopping, lr_scheduler], verbose=1)

# Predict
y_pred = tl_model.predict(X_target_test)
y_test_rescaled = scaler_y_target.inverse_transform(y_target_test.reshape(-1,1)).flatten()
y_pred_rescaled = scaler_y_target.inverse_transform(y_pred.reshape(-1,1)).flatten()

df_plot = pd.DataFrame({
    'Date': target_test_dates,
    'Actual': y_test_rescaled,
    'Predicted': y_pred_rescaled
}).sort_values(by='Date').reset_index(drop=True)

df_plot['Residuals'] = df_plot['Actual'] - df_plot['Predicted']

# Metrics
mae = mean_absolute_error(df_plot['Actual'], df_plot['Predicted'])
mape = np.mean(np.abs((df_plot['Actual'] - df_plot['Predicted']) / df_plot['Actual'])) * 100
rmse = np.sqrt(mean_squared_error(df_plot['Actual'], df_plot['Predicted']))
r2 = r2_score(df_plot['Actual'], df_plot['Predicted'])

print("\n🔷 Transfer Learning Model Evaluation on Target Test Set:")
print(f"MAE:  {mae:.4f}")
print(f"MAPE: {mape:.4f}")
print(f"RMSE: {rmse:.4f}")
print(f"R^2:  {r2:.4f}")


# %% [markdown]
**MSE LOSE - TRAINING VS VALIDATION**

# %% [markdown]
**AUTO CORRELATION WITH LAG VALUES**

# %% [code]
import pandas as pd
import matplotlib.pyplot as plt
from statsmodels.graphics.tsaplots import plot_acf

# ✅ Load the dataset
df = pd.read_csv('/content/cleaned_combined_air_quality_data_with_readable_DATE.csv')
df['DATE'] = pd.to_datetime(df['DATE'])
df = df.dropna(subset=['PM2.5'])

# ✅ Plot ACF for PM2.5
fig, ax = plt.subplots(figsize=(10, 5), dpi=300)
plot_acf(df['PM2.5'], lags=30, alpha=0.05, ax=ax)

# ✅ Style adjustments
ax.set_title("Autocorrelation of PM2.5", fontsize=16, fontweight='bold')
ax.set_xlabel("Lag", fontsize=14, fontweight='bold')
ax.set_ylabel("Autocorrelation", fontsize=14, fontweight='bold')
ax.tick_params(axis='both', which='major', labelsize=12)
for label in ax.get_xticklabels() + ax.get_yticklabels():
    label.set_fontweight('bold')

ax.grid(True)
plt.tight_layout()
plt.savefig("ACF_PM25.png", dpi=300)
plt.show()


# %% [markdown]
**MSE LOSE PLOT**

# %% [code]

import pandas as pd
import numpy as np
import matplotlib.pyplot as plt
import seaborn as sns

from sklearn.model_selection import train_test_split
from sklearn.preprocessing import MinMaxScaler
from sklearn.metrics import mean_absolute_error, mean_squared_error, r2_score
from sklearn.feature_selection import mutual_info_regression

from tensorflow.keras.models import Model
from tensorflow.keras.layers import Input, LSTM, Dropout, MultiHeadAttention, Concatenate, Dense
from tensorflow.keras.callbacks import EarlyStopping, ReduceLROnPlateau
from tensorflow.keras.optimizers import Adam, Adamax, RMSprop, Nadam


# ✅ Load Dataset
df = pd.read_csv("cleaned_combined_air_quality_data_with_readable_DATE.csv")
df.rename(columns={"PM2.5": "PM25"}, inplace=True)
df['DATE'] = pd.to_datetime(df['DATE'])

# ✅ Feature Engineering
target = 'PM25'
df[f'{target}_rolling_mean'] = df[target].rolling(3).mean()
df[f'{target}_rolling_std'] = df[target].rolling(3).std()
for i in range(1, 4):
    df[f'{target}_lag_{i}'] = df[target].shift(i)
df['day_of_week'] = df['DATE'].dt.dayofweek
df['month'] = df['DATE'].dt.month
df['WD_sin'] = np.sin(np.radians(df['WD']))
df['WD_cos'] = np.cos(np.radians(df['WD']))
df.drop(columns=['WD'], inplace=True)
df.dropna(inplace=True)

# ✅ Feature Selection
all_features = ['PM10', 'NO2', 'SO2', 'FIRECOUNT', 'CO', 'WS', 'AT', 'RH', 'WD_sin', 'WD_cos',
                f'{target}_rolling_mean', f'{target}_rolling_std',
                'PM25_lag_1', 'PM25_lag_2', 'PM25_lag_3', 'day_of_week', 'month']
source_df = df[df['DATE'] < '2021-01-01']
target_df = df[df['DATE'] >= '2021-01-01']
X_target_all = target_df[all_features]
y_target_all = target_df[target]
correlations = np.array([pearsonr(X_target_all[f], y_target_all)[0] for f in all_features])
gbr = GradientBoostingRegressor()
gbr.fit(X_target_all, y_target_all)
importances = gbr.feature_importances_
tau, gamma = 0.31, 0.015
selected_features = [f for i, f in enumerate(all_features)
                     if abs(correlations[i]) >= tau or importances[i] >= gamma]

# ✅ Prepare Data
def prepare_data(df_part):
    X = df_part[selected_features]
    y = df_part[target]
    scaler_X = MinMaxScaler()
    scaler_y = MinMaxScaler()
    X_scaled = scaler_X.fit_transform(X)
    y_scaled = scaler_y.fit_transform(y.values.reshape(-1, 1))
    return X_scaled.reshape((X_scaled.shape[0], 1, X_scaled.shape[1])), y_scaled, scaler_y, df_part['DATE'].reset_index(drop=True)

X_source, y_source, _, _ = prepare_data(source_df)
X_target, y_target, scaler_y_target, dates_target = prepare_data(target_df)
X_target_train, X_target_test, y_target_train, y_target_test, dates_train, dates_test = train_test_split(
    X_target, y_target, dates_target, test_size=0.2, random_state=42)
# 🔷 Model builder
def build_model(input_shape):
    inputs = Input(shape=input_shape)
    lstm_out = LSTM(100, activation='relu', return_sequences=True)(inputs)
    dropout_out = Dropout(0.4)(lstm_out)
    mha_out = MultiHeadAttention(num_heads=4, key_dim=64)(dropout_out, dropout_out)
    concat_out = Concatenate(axis=-1)([lstm_out, mha_out])
    dense_out = Dense(64, activation='relu')(concat_out)
    output = Dense(1)(dense_out)
    model = Model(inputs=inputs, outputs=output)
    return model

early_stopping = EarlyStopping(monitor='val_loss', patience=10, restore_best_weights=True, verbose=1)
lr_scheduler = ReduceLROnPlateau(monitor='val_loss', factor=0.5, patience=5, min_lr=1e-6, verbose=1)

# 🔷 Pretraining
print("\n🔷 Pretraining on Source Domain...")
base_model = build_model((X_source.shape[1], X_source.shape[2]))
base_model.compile(optimizer=Nadam(0.0005), loss='mse')
history_base = base_model.fit(
    X_source, y_source, epochs=100, batch_size=32, validation_split=0.2,
    callbacks=[early_stopping, lr_scheduler], verbose=1
)
base_model.save_weights('/content/pretrained_on_source.weights.h5')

# 📊 Pretraining loss plot
plt.figure(figsize=(8,5))
plt.plot(history_base.history['loss'], label='Training Loss', linewidth=2)
plt.plot(history_base.history['val_loss'], label='Validation Loss', linewidth=2)
plt.title("Pretraining: Training vs Validation Loss", fontsize=14, fontweight='bold')
plt.xlabel("Epochs", fontsize=12)
plt.ylabel("Loss (MSE)", fontsize=12)
plt.legend()
plt.grid(True, linestyle='--', alpha=0.5)
plt.tight_layout()
plt.savefig("Pretraining_Training_vs_Validation_Loss.png", dpi=400)
plt.show()

# 🔷 Fine-tuning
print("\n🔷 Fine-tuning on Target Domain...")
tl_model = build_model((X_target_train.shape[1], X_target_train.shape[2]))
tl_model.load_weights('/content/pretrained_on_source.weights.h5')
for layer in tl_model.layers[:3]:
    layer.trainable = False
tl_model.compile(optimizer=Nadam(0.0005), loss='mse')
history_tl = tl_model.fit(
    X_target_train, y_target_train, epochs=100, batch_size=32, validation_split=0.2,
    callbacks=[early_stopping, lr_scheduler], verbose=1
)

# 📊 Fine-tuning loss plot
plt.figure(figsize=(8,5))
plt.plot(history_tl.history['loss'], label='Training Loss', linewidth=2)
plt.plot(history_tl.history['val_loss'], label='Validation Loss', linewidth=2)
plt.title("Fine-tuning: Training vs Validation Loss", fontsize=14, fontweight='bold')
plt.xlabel("Epochs", fontsize=12)
plt.ylabel("Loss (MSE)", fontsize=12)
plt.legend()
plt.grid(True, linestyle='--', alpha=0.5)
plt.tight_layout()
plt.savefig("Fine_tuning_Training_vs_Validation_Loss.png", dpi=400)
plt.show()

# 🔷 Optimizer Comparison
optimizers = {
    'Adam': Adam(learning_rate=0.0005),
    'Adamax': Adamax(learning_rate=0.0005),
    'RMSprop': RMSprop(learning_rate=0.0005),
    'Nadam': Nadam(learning_rate=0.0005)
}

histories = {}

print("\n🔷 Training models with different optimizers...\n")
for name, opt in optimizers.items():
    print(f"\n🔷 Training with {name} optimizer...")
    model = build_model((X_target_train.shape[1], X_target_train.shape[2]))
    model.compile(optimizer=opt, loss='mse')
    history = model.fit(
        X_target_train, y_target_train,
        epochs=100, batch_size=32, validation_split=0.2,
        callbacks=[early_stopping, lr_scheduler], verbose=1
    )
    histories[name] = history.history

# 📊 Optimizer comparison plot
plt.figure(figsize=(10,6))
for name, hist in histories.items():
    plt.plot(hist['loss'], label=f'{name} - Training', linewidth=1.8)
    plt.plot(hist['val_loss'], label=f'{name} - Validation', linewidth=1.8)

plt.title("Training vs Validation Loss for Different Optimizers", fontsize=14, fontweight='bold')
plt.xlabel("Epochs", fontsize=12)
plt.ylabel("Loss (MSE)", fontsize=12)
plt.legend(fontsize=9)
plt.grid(True, linestyle='--', alpha=0.5)
plt.tight_layout()
plt.savefig("Optimizer_Comparison_Training_vs_Validation_Loss.png", dpi=400)
plt.show()


# %% [markdown]
**HYPERPARAMETER TUNNING FOR MODEL**

# %% [code]
# ✅ Required Libraries
import pandas as pd
import numpy as np
import matplotlib.pyplot as plt
import seaborn as sns
import itertools
from sklearn.model_selection import train_test_split
from sklearn.preprocessing import MinMaxScaler
from sklearn.metrics import mean_absolute_error, mean_squared_error, r2_score
from sklearn.ensemble import GradientBoostingRegressor
from scipy.stats import pearsonr

import tensorflow as tf
from tensorflow.keras.models import Model
from tensorflow.keras.layers import Input, LSTM, Dropout, MultiHeadAttention, Concatenate, Dense
from tensorflow.keras.callbacks import EarlyStopping, ReduceLROnPlateau
from tensorflow.keras.optimizers import Nadam

# ✅ Load Dataset
df = pd.read_csv("cleaned_combined_air_quality_data_with_readable_DATE.csv")
df.rename(columns={"PM2.5": "PM25"}, inplace=True)
df['DATE'] = pd.to_datetime(df['DATE'])

# ✅ Feature Engineering
target = 'PM25'
df[f'{target}_rolling_mean'] = df[target].rolling(3).mean()
df[f'{target}_rolling_std'] = df[target].rolling(3).std()
for i in range(1, 4):
    df[f'{target}_lag_{i}'] = df[target].shift(i)
df['day_of_week'] = df['DATE'].dt.dayofweek
df['month'] = df['DATE'].dt.month
df['WD_sin'] = np.sin(np.radians(df['WD']))
df['WD_cos'] = np.cos(np.radians(df['WD']))
df.drop(columns=['WD'], inplace=True)
df.dropna(inplace=True)

# ✅ Feature Selection
all_features = ['PM10', 'NO2', 'SO2', 'FIRECOUNT', 'CO',
                'WS', 'AT', 'RH', 'WD_sin', 'WD_cos',
                f'{target}_rolling_mean', f'{target}_rolling_std',
                'PM25_lag_1', 'PM25_lag_2', 'PM25_lag_3',
                'day_of_week', 'month']
X = df[all_features]
y = df[target]
correlations = np.array([pearsonr(X[f], y)[0] for f in all_features])
gbr = GradientBoostingRegressor().fit(X, y)
importances = gbr.feature_importances_
selected_features = [f for i, f in enumerate(all_features)
                     if abs(correlations[i]) >= 0.31 or importances[i] >= 0.015]

# ✅ Data Prep
source_df = df[df['DATE'] < '2021-01-01']
target_df = df[df['DATE'] >= '2021-01-01']

def prepare_data(df_part):
    X = df_part[selected_features]
    y = df_part[target]
    scaler_X = MinMaxScaler()
    scaler_y = MinMaxScaler()
    X_scaled = scaler_X.fit_transform(X)
    y_scaled = scaler_y.fit_transform(y.values.reshape(-1, 1))
    return X_scaled.reshape((X_scaled.shape[0], 1, X_scaled.shape[1])), y_scaled, scaler_y

X_source, y_source, _ = prepare_data(source_df)
X_target, y_target, scaler_y_target = prepare_data(target_df)
X_train, X_test, y_train, y_test = train_test_split(X_target, y_target, test_size=0.2, random_state=42)

# ✅ Hyperparameter Grid
param_grid = {
    "lstm_units": [64, 100],
    "dropout_rate": [0.3, 0.4],
    "num_heads": [2, 4],
    "key_dim": [32],
    "learning_rate": [1e-3],
    "batch_size": [32]
}
grid = list(itertools.product(*param_grid.values()))

# ✅ Build Model Function
def build_model(input_shape, lstm_units, dropout_rate, num_heads, key_dim):
    inputs = Input(shape=input_shape)
    lstm_out = LSTM(lstm_units, activation='relu', return_sequences=True)(inputs)
    dropout_out = Dropout(dropout_rate)(lstm_out)
    mha_out = MultiHeadAttention(num_heads=num_heads, key_dim=key_dim)(dropout_out, dropout_out)
    concat_out = Concatenate(axis=-1)([lstm_out, mha_out])
    dense_out = Dense(64, activation='relu')(concat_out)
    output = Dense(1)(dense_out)
    return Model(inputs=inputs, outputs=output)

# ✅ Grid Search
results = []
for lstm_units, dropout_rate, num_heads, key_dim, lr, batch_size in grid:
    tf.keras.backend.clear_session()
    model = build_model(X_train.shape[1:], lstm_units, dropout_rate, num_heads, key_dim)
    model.compile(optimizer=Nadam(lr), loss='mse')
    callbacks = [
        EarlyStopping(patience=5, restore_best_weights=True),
        ReduceLROnPlateau(patience=3, factor=0.5)
    ]
    model.fit(X_train, y_train, validation_split=0.2, epochs=50, batch_size=batch_size, verbose=0, callbacks=callbacks)
    y_pred = model.predict(X_test).flatten()
    y_pred_rescaled = scaler_y_target.inverse_transform(y_pred.reshape(-1, 1)).flatten()
    y_test_rescaled = scaler_y_target.inverse_transform(y_test).flatten()
    mae = mean_absolute_error(y_test_rescaled, y_pred_rescaled)
    rmse = np.sqrt(mean_squared_error(y_test_rescaled, y_pred_rescaled))
    r2 = r2_score(y_test_rescaled, y_pred_rescaled)
    results.append({
        "lstm_units": lstm_units,
        "dropout_rate": dropout_rate,
        "num_heads": num_heads,
        "key_dim": key_dim,
        "learning_rate": lr,
        "batch_size": batch_size,
        "MAE": mae,
        "RMSE": rmse,
        "R2": r2
    })

# ✅ Results
results_df = pd.DataFrame(results)
results_df = results_df.sort_values(by='RMSE')
results_df.head()


# %% [markdown]
**MODEL SUMMARY**

# %% [code]
import pandas as pd
from tensorflow.keras.models import Model
from tensorflow.keras.layers import Input, LSTM, Dropout, MultiHeadAttention, Concatenate, Dense
from tensorflow.keras.optimizers import Nadam
from tensorflow.keras.utils import plot_model

# Build your model
def build_model(input_shape):
    inputs = Input(shape=input_shape)
    lstm_out = LSTM(100, activation='relu', return_sequences=True)(inputs)
    dropout_out = Dropout(0.4)(lstm_out)
    mha_out = MultiHeadAttention(num_heads=4, key_dim=64)(dropout_out, dropout_out)
    concat_out = Concatenate(axis=-1)([lstm_out, mha_out])
    dense_out = Dense(64, activation='relu')(concat_out)
    output = Dense(1)(dense_out)
    model = Model(inputs=inputs, outputs=output)
    return model

# Example input shape
time_steps = 1
features = 10
model = build_model((time_steps, features))
model.compile(optimizer=Nadam(0.0005), loss='mse')

# Print summary to console
model.summary()

# Extract layer info robustly
layer_info = []
for layer in model.layers:
    config = layer.get_config()
    # get output shape safely
    try:
        output_shape = layer.output_shape
    except AttributeError:
        try:
            output_shape = layer.get_output_shape_at(0)
        except:
            output_shape = 'N/A'
    layer_info.append({
        "Layer Name": layer.name,
        "Layer Type": layer.__class__.__name__,
        "Hyperparameters": str(config),
        "Output Shape": str(output_shape),
        "Number of Parameters": layer.count_params()
    })

df_layers = pd.DataFrame(layer_info)

# Display
print(df_layers)

# Save to CSV, Excel
df_layers.to_csv("model_architecture_table.csv", index=False)
df_layers.to_excel("model_architecture_table.xlsx", index=False)

# Save model diagram
plot_model(model, to_file="model_architecture.png", show_shapes=True, show_layer_names=True, dpi=400)

print("\n✅ Saved:")
print("📄 Table: model_architecture_table.csv, model_architecture_table.xlsx")
print("🖼️ Diagram: model_architecture.png")


# %% [markdown]
## **PROPOSED MODEL COMPARISON WITH BASE MODEL(ML) **

# %% [code]
import pandas as pd
import numpy as np
import matplotlib.pyplot as plt
import seaborn as sns
import os

from sklearn.model_selection import train_test_split
from sklearn.preprocessing import MinMaxScaler
from sklearn.metrics import mean_absolute_error, mean_squared_error, r2_score
from sklearn.feature_selection import mutual_info_regression

from tensorflow.keras.models import Model
from tensorflow.keras.layers import Input, LSTM, Dropout, MultiHeadAttention, Concatenate, Dense
from tensorflow.keras.callbacks import EarlyStopping, ReduceLROnPlateau
from tensorflow.keras.optimizers import Nadam

from sklearn.svm import SVR
from sklearn.ensemble import RandomForestRegressor
from sklearn.neural_network import MLPRegressor
from statsmodels.tsa.arima.model import ARIMA
from tqdm import tqdm

## 📄 Load dataset
df = pd.read_csv('/content/cleaned_combined_air_quality_data_with_readable_DATE.csv')
df.rename(columns={"PM2.5": "PM25"}, inplace=True)
df['DATE'] = pd.to_datetime(df['DATE'])

# ⚙ Feature Engineering
target = 'PM25'
df[f'{target}_rolling_mean'] = df[target].rolling(3).mean()
df[f'{target}_rolling_std'] = df[target].rolling(3).std()
for i in range(1, 4):
    df[f'{target}_lag_{i}'] = df[target].shift(i)
df['day_of_week'] = df['DATE'].dt.dayofweek
df['month'] = df['DATE'].dt.month
df['WD_sin'] = np.sin(np.radians(df['WD']))
df['WD_cos'] = np.cos(np.radians(df['WD']))
df.drop(columns=['WD'], inplace=True)
df.dropna(inplace=True)

# 🔧 Define all features
all_features = ['PM10', 'NO2', 'SO2', 'FIRECOUNT', 'CO',
                'WS', 'AT', 'RH', 'WD_sin', 'WD_cos',
                f'{target}_rolling_mean', f'{target}_rolling_std',
                'PM25_lag_1', 'PM25_lag_2', 'PM25_lag_3',
                'day_of_week', 'month']

# 🔀 Split source and target domain
source_df = df[df['DATE'] < '2021-01-01']
target_df = df[df['DATE'] >= '2021-01-01']
X_target_all = target_df[all_features]
y_target_all = target_df[target]

# 🎯 CorrXGBoost: τ = 0.31, γ = 0.015
correlations = np.array([pearsonr(X_target_all[f], y_target_all)[0] for f in all_features])
gbr = GradientBoostingRegressor()
gbr.fit(X_target_all, y_target_all)
importances = gbr.feature_importances_

tau = 0.31
gamma = 0.015
selected_features = [all_features[i] for i in range(len(all_features))
                     if abs(correlations[i]) >= tau or importances[i] >= gamma]
print("✅ Selected Features:", selected_features)

def prepare_data(df_part):
    X = df_part[selected_features]
    y = df_part[target]
    scaler_X = MinMaxScaler()
    scaler_y = MinMaxScaler()
    X_scaled = scaler_X.fit_transform(X)
    y_scaled = scaler_y.fit_transform(y.values.reshape(-1,1))
    X_reshaped = X_scaled.reshape((X_scaled.shape[0],1,X_scaled.shape[1]))
    return X_reshaped, y_scaled, scaler_X, scaler_y

X_source, y_source, _, _ = prepare_data(source_df)
X_target, y_target, scaler_X_target, scaler_y_target = prepare_data(target_df)

X_target_train, X_target_test, y_target_train, y_target_test, dates_train, dates_test = train_test_split(
    X_target, y_target, target_df['DATE'], test_size=0.2, random_state=42
)

target_test_dates = pd.to_datetime(dates_test).reset_index(drop=True)

# 🔷 Build TL-LSTM-MHA
def build_model(input_shape):
    inputs = Input(shape=input_shape)
    lstm_out = LSTM(100, activation='relu', return_sequences=True)(inputs)
    dropout_out = Dropout(0.4)(lstm_out)
    mha_out = MultiHeadAttention(num_heads=4, key_dim=64)(dropout_out, dropout_out)
    concat_out = Concatenate(axis=-1)([lstm_out, mha_out])
    dense_out = Dense(64, activation='relu')(concat_out)
    output = Dense(1)(dense_out)
    model = Model(inputs=inputs, outputs=output)
    return model

base_model = build_model((X_source.shape[1], X_source.shape[2]))
base_model.compile(optimizer=Nadam(0.0005), loss='mse')

early_stopping = EarlyStopping(monitor='val_loss', patience=10, restore_best_weights=True, verbose=1)
lr_scheduler = ReduceLROnPlateau(monitor='val_loss', factor=0.5, patience=5, min_lr=1e-6, verbose=1)

print("\n🔷 Pretraining on Source Domain...")
base_model.fit(X_source, y_source, epochs=100, batch_size=32, validation_split=0.2,
               callbacks=[early_stopping, lr_scheduler], verbose=1)

base_model.save_weights('/content/pretrained_on_source.weights.h5')

tl_model = build_model((X_target_train.shape[1], X_target_train.shape[2]))
tl_model.load_weights('/content/pretrained_on_source.weights.h5')

for layer in tl_model.layers[:3]:
    layer.trainable = False

tl_model.compile(optimizer=Nadam(0.0005), loss='mse')

print("\n🔷 Fine-tuning on Target Domain...")
tl_model.fit(X_target_train, y_target_train, epochs=100, batch_size=32, validation_split=0.2,
             callbacks=[early_stopping, lr_scheduler], verbose=1)

# Predict TL-LSTM-MHA
y_pred = tl_model.predict(X_target_test)
y_test_rescaled = scaler_y_target.inverse_transform(y_target_test.reshape(-1,1)).flatten()
y_pred_rescaled = scaler_y_target.inverse_transform(y_pred.reshape(-1,1)).flatten()

df_plot = pd.DataFrame({
    'Date': target_test_dates,
    'Actual': y_test_rescaled,
    'Predicted': y_pred_rescaled
}).sort_values(by='Date').reset_index(drop=True)

mae_tl = mean_absolute_error(df_plot['Actual'], df_plot['Predicted'])
rmse_tl = np.sqrt(mean_squared_error(df_plot['Actual'], df_plot['Predicted']))
r2_tl = r2_score(df_plot['Actual'], df_plot['Predicted'])

# 🔷 Baseline Models
results = []

X_train_flat = X_target_train.reshape(X_target_train.shape[0], -1)
X_test_flat  = X_target_test.reshape(X_target_test.shape[0], -1)
y_train_flat = y_target_train.flatten()
y_test_flat  = y_target_test.flatten()

# Random Forest
rf = RandomForestRegressor(n_estimators=100, random_state=42)
rf.fit(X_train_flat, y_train_flat)
y_pred_rf = rf.predict(X_test_flat)
y_pred_rf_rescaled = scaler_y_target.inverse_transform(y_pred_rf.reshape(-1,1)).flatten()

results.append({
    'Model': 'Random Forest',
    'MAE': mean_absolute_error(df_plot['Actual'], y_pred_rf_rescaled),
    'RMSE': np.sqrt(mean_squared_error(df_plot['Actual'], y_pred_rf_rescaled)),
    'R2': r2_score(df_plot['Actual'], y_pred_rf_rescaled)
})

# SVR
svr = SVR()
svr.fit(X_train_flat, y_train_flat)
y_pred_svr = svr.predict(X_test_flat)
y_pred_svr_rescaled = scaler_y_target.inverse_transform(y_pred_svr.reshape(-1,1)).flatten()

results.append({
    'Model': 'SVR',
    'MAE': mean_absolute_error(df_plot['Actual'], y_pred_svr_rescaled),
    'RMSE': np.sqrt(mean_squared_error(df_plot['Actual'], y_pred_svr_rescaled)),
    'R2': r2_score(df_plot['Actual'], y_pred_svr_rescaled)
})

# MLP
mlp = MLPRegressor(hidden_layer_sizes=(100,), max_iter=500, random_state=42)
mlp.fit(X_train_flat, y_train_flat)
y_pred_mlp = mlp.predict(X_test_flat)
y_pred_mlp_rescaled = scaler_y_target.inverse_transform(y_pred_mlp.reshape(-1,1)).flatten()

results.append({
    'Model': 'MLP',
    'MAE': mean_absolute_error(df_plot['Actual'], y_pred_mlp_rescaled),
    'RMSE': np.sqrt(mean_squared_error(df_plot['Actual'], y_pred_mlp_rescaled)),
    'R2': r2_score(df_plot['Actual'], y_pred_mlp_rescaled)
})

# ARIMA
y_train_arima = scaler_y_target.inverse_transform(y_target_train.reshape(-1,1)).flatten()[-500:]
y_test_arima  = df_plot['Actual'].values
arima_pred = []
history = list(y_train_arima)

for t in tqdm(range(len(y_test_arima)), desc='Fitting ARIMA'):
    model_arima = ARIMA(history, order=(1,1,1))
    model_arima_fit = model_arima.fit()
    output = model_arima_fit.forecast()
    yhat = output[0]
    arima_pred.append(yhat)
    history.append(y_test_arima[t])

results.append({
    'Model': 'ARIMA',
    'MAE': mean_absolute_error(y_test_arima, arima_pred),
    'RMSE': np.sqrt(mean_squared_error(y_test_arima, arima_pred)),
    'R2': r2_score(y_test_arima, arima_pred)
})

# TL-LSTM-MHA
results.append({
    'Model': 'TL-LSTM-MHA (Proposed)',
    'MAE': mae_tl,
    'RMSE': rmse_tl,
    'R2': r2_tl
})

# 📊 Results
results_df = pd.DataFrame(results).round(4)
print("\n📋 Comparative Results:")
print(results_df)

results_df.to_csv("Comparative_Results.csv", index=False)

plt.figure(figsize=(10,6))
results_df.set_index("Model")[["MAE", "RMSE"]].plot(kind='bar', figsize=(12,6))
plt.ylabel("Error")
plt.title("Comparison of Models on Target Test Set")
plt.xticks(rotation=45)
plt.tight_layout()
plt.savefig("Baseline_Comparison_Barplot.png", dpi=300)
plt.show()


# %% [code]
import pandas as pd
import matplotlib.pyplot as plt
import numpy as np

# Data
data = {
    'Model': [
        'Random Forest', 'SVR', 'MLP', 'ARIMA', 'TL-LSTM-MHA (Proposed)'
    ],
    'MAE': [121.11, 116.82, 116.85, 70.83, 4.35],
    'RMSE': [153.24, 148.42, 147.00, 90.55, 5.80]
}

df = pd.DataFrame(data)

x = np.arange(len(df))  # label locations
width = 0.35            # bar width

fig, ax = plt.subplots(figsize=(12,6))

# Bars with default colors
bar1 = ax.bar(x - width/2, df['MAE'], width, label='MAE')
bar2 = ax.bar(x + width/2, df['RMSE'], width, label='RMSE')

ax.set_xlabel("Model", fontsize=12, fontweight='bold')
ax.set_ylabel("Error", fontsize=12, fontweight='bold')
ax.set_title("Comparison of Models on Target Test Set", fontsize=14, fontweight='bold')
ax.set_xticks(x)
ax.set_xticklabels(df['Model'], rotation=15, ha='right', fontsize=10, fontweight='bold')
ax.tick_params(axis='y', labelsize=10)

# Legend in bold
legend = ax.legend(loc='upper left', fontsize=10, frameon=True)
for text in legend.get_texts():
    text.set_fontweight('bold')

# Annotate bars with values
for b in bar1 + bar2:
    height = b.get_height()
    ax.annotate(f'{height:.2f}',
                xy=(b.get_x() + b.get_width()/2, height),
                xytext=(0,3),  # 3 points vertical offset
                textcoords="offset points",
                ha='center', va='bottom', fontsize=9, fontweight='bold')

plt.tight_layout()
plt.savefig("ML_Model_Comparison_Bold_Annotated_DefaultColors.png", dpi=300)
plt.show()

# %% [markdown]
**Ablation study -only (LSTM)**

# %% [code]
import pandas as pd
import numpy as np
import matplotlib.pyplot as plt
import seaborn as sns

from sklearn.model_selection import train_test_split
from sklearn.preprocessing import MinMaxScaler
from sklearn.metrics import mean_absolute_error, mean_squared_error, r2_score

from tensorflow.keras.models import Model
from tensorflow.keras.layers import Input, LSTM, Dropout, Dense
from tensorflow.keras.callbacks import EarlyStopping, ReduceLROnPlateau
from tensorflow.keras.optimizers import Nadam

# 🔷 Load & preprocess data
df = pd.read_csv('/content/cleaned_combined_air_quality_data_with_readable_DATE.csv')
df.rename(columns={"PM2.5": "PM25"}, inplace=True)
df['DATE'] = pd.to_datetime(df['DATE'])

target = 'PM25'
base_features = ['PM10', 'NO2', 'SO2', 'FIRECOUNT', 'CO', 'WS', 'AT', 'RH', 'WD']

# Feature engineering
df[f'{target}_rolling_mean'] = df[target].rolling(3).mean()
df[f'{target}_rolling_std']  = df[target].rolling(3).std()
for i in range(1,4):
    df[f'{target}_lag_{i}'] = df[target].shift(i)

df['day_of_week'] = df['DATE'].dt.dayofweek
df['month'] = df['DATE'].dt.month

df_cleaned = df.dropna(subset=base_features + [target] +
                       [f'{target}_lag_{i}' for i in range(1,4)] +
                       [f'{target}_rolling_mean', f'{target}_rolling_std'])

df_cleaned['WD_sin'] = np.sin(np.radians(df_cleaned['WD']))
df_cleaned['WD_cos'] = np.cos(np.radians(df_cleaned['WD']))
df_cleaned.drop(columns=['WD'], inplace=True)

feature_columns = [
    'PM10', 'NO2', 'SO2', 'FIRECOUNT', 'CO',
    'WS', 'AT', 'RH', 'WD_sin', 'WD_cos',
    f'{target}_rolling_mean', f'{target}_rolling_std',
    'PM25_lag_1', 'PM25_lag_2', 'PM25_lag_3',
    'day_of_week', 'month'
]

# Source & Target split
source_df = df_cleaned[df_cleaned['DATE'] < '2021-01-01']
target_df = df_cleaned[df_cleaned['DATE'] >= '2021-01-01']

def prepare_data(df_part):
    X = df_part[feature_columns]
    y = df_part[target]
    scaler_X = MinMaxScaler()
    scaler_y = MinMaxScaler()
    X_scaled = scaler_X.fit_transform(X)
    y_scaled = scaler_y.fit_transform(y.values.reshape(-1,1))
    X_reshaped = X_scaled.reshape((X_scaled.shape[0],1,X_scaled.shape[1]))
    return X_reshaped, y_scaled, scaler_X, scaler_y

_, _, _, _ = prepare_data(source_df) # not used here
X_target, y_target, scaler_X_target, scaler_y_target = prepare_data(target_df)

X_train, X_test, y_train, y_test, dates_train, dates_test = train_test_split(
    X_target, y_target, target_df['DATE'], test_size=0.2, random_state=42
)

# 🔷 Build LSTM-only model
def build_lstm_model(input_shape):
    inputs = Input(shape=input_shape)
    lstm_out = LSTM(100, activation='relu', return_sequences=True)(inputs)
    dropout_out = Dropout(0.4)(lstm_out)
    dense_out = Dense(64, activation='relu')(dropout_out)
    output = Dense(1)(dense_out)
    model = Model(inputs=inputs, outputs=output)
    return model

model = build_lstm_model((X_train.shape[1], X_train.shape[2]))
model.compile(optimizer=Nadam(0.0005), loss='mse')

callbacks = [
    EarlyStopping(monitor='val_loss', patience=10, restore_best_weights=True, verbose=1),
    ReduceLROnPlateau(monitor='val_loss', factor=0.5, patience=5, min_lr=1e-6, verbose=1)
]

# 🔷 Train
print("🔷 Training: LSTM only...")
history = model.fit(X_train, y_train, epochs=100, batch_size=32, validation_split=0.2,
          callbacks=callbacks, verbose=1)

# 🔷 Evaluate
y_pred = model.predict(X_test).reshape(-1,1)
y_test_rescaled = scaler_y_target.inverse_transform(y_test.reshape(-1,1)).flatten()
y_pred_rescaled = scaler_y_target.inverse_transform(y_pred).flatten()

mae = mean_absolute_error(y_test_rescaled, y_pred_rescaled)
rmse = np.sqrt(mean_squared_error(y_test_rescaled, y_pred_rescaled))
r2 = r2_score(y_test_rescaled, y_pred_rescaled)

print(f"\n📋 LSTM only performance:")
print(f"MAE:  {mae:.4f}")
print(f"RMSE: {rmse:.4f}")
print(f"R²:   {r2:.4f}")

# 🔷 Plot predictions
import matplotlib.dates as mdates
df_plot = pd.DataFrame({
    'Date': pd.to_datetime(dates_test).reset_index(drop=True),
    'Actual': y_test_rescaled,
    'Predicted': y_pred_rescaled
}).sort_values(by='Date').reset_index(drop=True)

plt.figure(figsize=(12,6))
plt.plot(df_plot['Date'], df_plot['Actual'], label='Actual')
plt.plot(df_plot['Date'], df_plot['Predicted'], label='Predicted')
plt.title("LSTM only: Actual vs Predicted PM2.5")
plt.xlabel("Date")
plt.ylabel("PM2.5")
plt.xticks(rotation=45)
plt.legend()
plt.tight_layout()
plt.savefig("LSTM_only_Actual_vs_Predicted.png", dpi=300)
plt.show()

# Residuals
df_plot['Residuals'] = df_plot['Actual'] - df_plot['Predicted']
plt.figure(figsize=(12,4))
plt.plot(df_plot['Date'], df_plot['Residuals'])
plt.title("LSTM only: Residuals over time")
plt.xlabel("Date")
plt.ylabel("Residuals")
plt.xticks(rotation=45)
plt.tight_layout()
plt.savefig("LSTM_only_Residuals.png", dpi=300)
plt.show()

# Residuals histogram
plt.figure(figsize=(6,4))
plt.hist(df_plot['Residuals'], bins=30, edgecolor='k')
plt.title("LSTM only: Residuals Distribution")
plt.xlabel("Residual")
plt.ylabel("Frequency")
plt.tight_layout()
plt.savefig("LSTM_only_Residuals_Histogram.png", dpi=300)
plt.show()


# %% [markdown]
**Ablation study- LSTM with MHA**

# %% [code]
import pandas as pd
import numpy as np
import matplotlib.pyplot as plt

from sklearn.model_selection import train_test_split
from sklearn.preprocessing import MinMaxScaler
from sklearn.metrics import mean_absolute_error, mean_squared_error, r2_score

from tensorflow.keras.models import Model
from tensorflow.keras.layers import Input, LSTM, Dropout, MultiHeadAttention, Concatenate, Dense
from tensorflow.keras.callbacks import EarlyStopping, ReduceLROnPlateau
from tensorflow.keras.optimizers import Nadam

# 🔷 Load & preprocess data
df = pd.read_csv('/content/cleaned_combined_air_quality_data_with_readable_DATE.csv')
df.rename(columns={"PM2.5": "PM25"}, inplace=True)
df['DATE'] = pd.to_datetime(df['DATE'])

target = 'PM25'
base_features = ['PM10', 'NO2', 'SO2', 'FIRECOUNT', 'CO', 'WS', 'AT', 'RH', 'WD']

# Feature engineering
df[f'{target}_rolling_mean'] = df[target].rolling(3).mean()
df[f'{target}_rolling_std']  = df[target].rolling(3).std()
for i in range(1,4):
    df[f'{target}_lag_{i}'] = df[target].shift(i)

df['day_of_week'] = df['DATE'].dt.dayofweek
df['month'] = df['DATE'].dt.month

df_cleaned = df.dropna(subset=base_features + [target] +
                       [f'{target}_lag_{i}' for i in range(1,4)] +
                       [f'{target}_rolling_mean', f'{target}_rolling_std'])

df_cleaned['WD_sin'] = np.sin(np.radians(df_cleaned['WD']))
df_cleaned['WD_cos'] = np.cos(np.radians(df_cleaned['WD']))
df_cleaned.drop(columns=['WD'], inplace=True)

feature_columns = [
    'PM10', 'NO2', 'SO2', 'FIRECOUNT', 'CO',
    'WS', 'AT', 'RH', 'WD_sin', 'WD_cos',
    f'{target}_rolling_mean', f'{target}_rolling_std',
    'PM25_lag_1', 'PM25_lag_2', 'PM25_lag_3',
    'day_of_week', 'month'
]

# Train-test split (on target domain only)
target_df = df_cleaned[df_cleaned['DATE'] >= '2021-01-01']

scaler_X = MinMaxScaler()
scaler_y = MinMaxScaler()

X = scaler_X.fit_transform(target_df[feature_columns])
y = scaler_y.fit_transform(target_df[target].values.reshape(-1,1))
X = X.reshape((X.shape[0],1,X.shape[1]))

X_train, X_test, y_train, y_test, dates_train, dates_test = train_test_split(
    X, y, target_df['DATE'], test_size=0.2, random_state=42
)

# 🔷 Build LSTM + MHA model
def build_lstm_mha_model(input_shape):
    inputs = Input(shape=input_shape)
    lstm_out = LSTM(100, activation='relu', return_sequences=True)(inputs)
    dropout_out = Dropout(0.4)(lstm_out)
    mha_out = MultiHeadAttention(num_heads=4, key_dim=64)(dropout_out, dropout_out)
    concat_out = Concatenate(axis=-1)([lstm_out, mha_out])
    dense_out = Dense(64, activation='relu')(concat_out)
    output = Dense(1)(dense_out)
    model = Model(inputs=inputs, outputs=output)
    return model

model = build_lstm_mha_model((X_train.shape[1], X_train.shape[2]))
model.compile(optimizer=Nadam(0.0005), loss='mse')

callbacks = [
    EarlyStopping(monitor='val_loss', patience=10, restore_best_weights=True, verbose=1),
    ReduceLROnPlateau(monitor='val_loss', factor=0.5, patience=5, min_lr=1e-6, verbose=1)
]

# 🔷 Train
print("🔷 Training: LSTM + MHA...")
history = model.fit(X_train, y_train, epochs=100, batch_size=32, validation_split=0.2,
          callbacks=callbacks, verbose=1)

# 🔷 Evaluate
y_pred = model.predict(X_test).reshape(-1,1)
y_test_rescaled = scaler_y.inverse_transform(y_test.reshape(-1,1)).flatten()
y_pred_rescaled = scaler_y.inverse_transform(y_pred).flatten()

mae = mean_absolute_error(y_test_rescaled, y_pred_rescaled)
rmse = np.sqrt(mean_squared_error(y_test_rescaled, y_pred_rescaled))
r2 = r2_score(y_test_rescaled, y_pred_rescaled)

print(f"\n📋 LSTM + MHA performance:")
print(f"MAE:  {mae:.4f}")
print(f"RMSE: {rmse:.4f}")
print(f"R²:   {r2:.4f}")

# 🔷 Plot predictions
import matplotlib.dates as mdates
df_plot = pd.DataFrame({
    'Date': pd.to_datetime(dates_test).reset_index(drop=True),
    'Actual': y_test_rescaled,
    'Predicted': y_pred_rescaled
}).sort_values(by='Date').reset_index(drop=True)

plt.figure(figsize=(12,6))
plt.plot(df_plot['Date'], df_plot['Actual'], label='Actual')
plt.plot(df_plot['Date'], df_plot['Predicted'], label='Predicted')
plt.title("LSTM + MHA: Actual vs Predicted PM2.5")
plt.xlabel("Date")
plt.ylabel("PM2.5")
plt.xticks(rotation=45)
plt.legend()
plt.tight_layout()
plt.savefig("LSTM_MHA_Actual_vs_Predicted.png", dpi=300)
plt.show()

# Residuals
df_plot['Residuals'] = df_plot['Actual'] - df_plot['Predicted']
plt.figure(figsize=(12,4))
plt.plot(df_plot['Date'], df_plot['Residuals'])
plt.title("LSTM + MHA: Residuals over time")
plt.xlabel("Date")
plt.ylabel("Residuals")
plt.xticks(rotation=45)
plt.tight_layout()
plt.savefig("LSTM_MHA_Residuals.png", dpi=300)
plt.show()

# Residuals histogram
plt.figure(figsize=(6,4))
plt.hist(df_plot['Residuals'], bins=30, edgecolor='k')
plt.title("LSTM + MHA: Residuals Distribution")
plt.xlabel("Residual")
plt.ylabel("Frequency")
plt.tight_layout()
plt.savefig("LSTM_MHA_Residuals_Histogram.png", dpi=300)
plt.show()


# %% [markdown]
**Ablation study -TL-LSTM Without MHA**

# %% [markdown]


# %% [code]
import pandas as pd
import numpy as np
import matplotlib.pyplot as plt

from sklearn.model_selection import train_test_split
from sklearn.preprocessing import MinMaxScaler
from sklearn.metrics import mean_absolute_error, mean_squared_error, r2_score

from tensorflow.keras.models import Model
from tensorflow.keras.layers import Input, LSTM, Dropout, Dense
from tensorflow.keras.callbacks import EarlyStopping, ReduceLROnPlateau
from tensorflow.keras.optimizers import Nadam

# 🔷 Load & preprocess data
df = pd.read_csv('/content/cleaned_combined_air_quality_data_with_readable_DATE.csv')
df.rename(columns={"PM2.5": "PM25"}, inplace=True)
df['DATE'] = pd.to_datetime(df['DATE'])

target = 'PM25'
base_features = ['PM10', 'NO2', 'SO2', 'FIRECOUNT', 'CO', 'WS', 'AT', 'RH', 'WD']

# Feature engineering
df[f'{target}_rolling_mean'] = df[target].rolling(3).mean()
df[f'{target}_rolling_std']  = df[target].rolling(3).std()
for i in range(1,4):
    df[f'{target}_lag_{i}'] = df[target].shift(i)

df['day_of_week'] = df['DATE'].dt.dayofweek
df['month'] = df['DATE'].dt.month

df_cleaned = df.dropna(subset=base_features + [target] +
                       [f'{target}_lag_{i}' for i in range(1,4)] +
                       [f'{target}_rolling_mean', f'{target}_rolling_std'])

df_cleaned['WD_sin'] = np.sin(np.radians(df_cleaned['WD']))
df_cleaned['WD_cos'] = np.cos(np.radians(df_cleaned['WD']))
df_cleaned.drop(columns=['WD'], inplace=True)

feature_columns = [
    'PM10', 'NO2', 'SO2', 'FIRECOUNT', 'CO',
    'WS', 'AT', 'RH', 'WD_sin', 'WD_cos',
    f'{target}_rolling_mean', f'{target}_rolling_std',
    'PM25_lag_1', 'PM25_lag_2', 'PM25_lag_3',
    'day_of_week', 'month'
]

# 🔷 Split source & target domains
source_df = df_cleaned[df_cleaned['DATE'] < '2021-01-01']
target_df = df_cleaned[df_cleaned['DATE'] >= '2021-01-01']

def prepare_data(df_part):
    X = df_part[feature_columns]
    y = df_part[target]
    scaler_X = MinMaxScaler()
    scaler_y = MinMaxScaler()
    X_scaled = scaler_X.fit_transform(X)
    y_scaled = scaler_y.fit_transform(y.values.reshape(-1,1))
    X_reshaped = X_scaled.reshape((X_scaled.shape[0],1,X_scaled.shape[1]))
    return X_reshaped, y_scaled, scaler_X, scaler_y

X_source, y_source, _, _ = prepare_data(source_df)
X_target, y_target, scaler_X_target, scaler_y_target = prepare_data(target_df)

X_train, X_test, y_train, y_test, dates_train, dates_test = train_test_split(
    X_target, y_target, target_df['DATE'], test_size=0.2, random_state=42
)

# 🔷 Build TL‑LSTM (no MHA) model
def build_lstm_model(input_shape):
    inputs = Input(shape=input_shape)
    lstm_out = LSTM(100, activation='relu', return_sequences=True)(inputs)
    dropout_out = Dropout(0.4)(lstm_out)
    dense_out = Dense(64, activation='relu')(dropout_out)
    output = Dense(1)(dense_out)
    model = Model(inputs=inputs, outputs=output)
    return model

# 🔷 Step 1: Pretrain on source
print("🔷 Pretraining on Source Domain...")
source_model = build_lstm_model((X_source.shape[1], X_source.shape[2]))
source_model.compile(optimizer=Nadam(0.0005), loss='mse')

callbacks = [
    EarlyStopping(monitor='val_loss', patience=10, restore_best_weights=True, verbose=1),
    ReduceLROnPlateau(monitor='val_loss', factor=0.5, patience=5, min_lr=1e-6, verbose=1)
]

history = source_model.fit(
    X_source, y_source, epochs=100, batch_size=32, validation_split=0.2,
    callbacks=callbacks, verbose=1
)

# ✅ Save weights (correct filename)
source_weights_path = "tl_lstm_source.weights.h5"
source_model.save_weights(source_weights_path)
print(f"✅ Source weights saved: {source_weights_path}")

# 🔷 Step 2: Fine‑tune on target
print("🔷 Fine‑tuning on Target Domain...")
tl_model = build_lstm_model((X_train.shape[1], X_train.shape[2]))
tl_model.load_weights(source_weights_path)

# Optional: freeze LSTM layers for TL
for layer in tl_model.layers[:3]:  # adjust indices if needed
    layer.trainable = False

tl_model.compile(optimizer=Nadam(0.0005), loss='mse')

history = tl_model.fit(
    X_train, y_train, epochs=100, batch_size=32, validation_split=0.2,
    callbacks=callbacks, verbose=1
)

# 🔷 Evaluate
y_pred = tl_model.predict(X_test).reshape(-1,1)
y_test_rescaled = scaler_y_target.inverse_transform(y_test.reshape(-1,1)).flatten()
y_pred_rescaled = scaler_y_target.inverse_transform(y_pred).flatten()

mae = mean_absolute_error(y_test_rescaled, y_pred_rescaled)
rmse = np.sqrt(mean_squared_error(y_test_rescaled, y_pred_rescaled))
r2 = r2_score(y_test_rescaled, y_pred_rescaled)

print(f"\n📋 TL‑LSTM (without MHA) performance:")
print(f"MAE:  {mae:.4f}")
print(f"RMSE: {rmse:.4f}")
print(f"R²:   {r2:.4f}")

# 🔷 Plot predictions
df_plot = pd.DataFrame({
    'Date': pd.to_datetime(dates_test).reset_index(drop=True),
    'Actual': y_test_rescaled,
    'Predicted': y_pred_rescaled
}).sort_values(by='Date').reset_index(drop=True)

plt.figure(figsize=(12,6))
plt.plot(df_plot['Date'], df_plot['Actual'], label='Actual')
plt.plot(df_plot['Date'], df_plot['Predicted'], label='Predicted')
plt.title("TL‑LSTM (without MHA): Actual vs Predicted PM2.5")
plt.xlabel("Date")
plt.ylabel("PM2.5")
plt.xticks(rotation=45)
plt.legend()
plt.tight_layout()
plt.savefig("TL_LSTM_Actual_vs_Predicted.png", dpi=300)
plt.show()

# Residuals
df_plot['Residuals'] = df_plot['Actual'] - df_plot['Predicted']
plt.figure(figsize=(12,4))
plt.plot(df_plot['Date'], df_plot['Residuals'])
plt.title("TL‑LSTM (without MHA): Residuals over time")
plt.xlabel("Date")
plt.ylabel("Residuals")
plt.xticks(rotation=45)
plt.tight_layout()
plt.savefig("TL_LSTM_Residuals.png", dpi=300)
plt.show()

# Residuals histogram
plt.figure(figsize=(6,4))
plt.hist(df_plot['Residuals'], bins=30, edgecolor='k')
plt.title("TL‑LSTM (without MHA): Residuals Distribution")
plt.xlabel("Residual")
plt.ylabel("Frequency")
plt.tight_layout()
plt.savefig("TL_LSTM_Residuals_Histogram.png", dpi=300)
plt.show()


# %% [markdown]
**PLOT FOR ABLATION STUDY COMPARISON**

# %% [code]
import pandas as pd
import matplotlib.pyplot as plt
import numpy as np

# Data
data = {
    'Model Variant': [
        'LSTM',
        'LSTM + MHA',
        'TL-LSTM',
        'Proposed (TL-LSTM-MHA)'
    ],
    'MAE': [20.14, 16.45, 24.21, 4.38],
    'RMSE': [30.93, 25.32, 36.99, 5.80],
    'R²': [0.926, 0.950, 0.894, 0.998]
}

df = pd.DataFrame(data)

x = np.arange(len(df))  # label locations
width = 0.35            # bar width

fig, ax1 = plt.subplots(figsize=(10,5))

# Bars with original colors: blue & green
bar1 = ax1.bar(x - width/2, df['MAE'], width, label='MAE', color='steelblue')
bar2 = ax1.bar(x + width/2, df['RMSE'], width, label='RMSE', color='seagreen')

ax1.set_xlabel("Model Variant", fontsize=12, fontweight='bold')
ax1.set_ylabel("Error (MAE / RMSE)", fontsize=12, fontweight='bold')
ax1.set_title("Ablation Study: MAE, RMSE (Bars) and R² (Line)", fontsize=14, fontweight='bold')
ax1.set_xticks(x)
ax1.set_xticklabels(df['Model Variant'], rotation=15, ha='right', fontsize=10, fontweight='bold')
ax1.tick_params(axis='y', labelsize=10)

# Annotate MAE & RMSE bars
for b in bar1 + bar2:
    height = b.get_height()
    ax1.annotate(f'{height:.1f}',
                 xy=(b.get_x() + b.get_width()/2, height),
                 xytext=(0,3),  # vertical offset
                 textcoords="offset points",
                 ha='center', va='bottom', fontsize=9, fontweight='bold')

# Secondary axis for R² (line) with red
ax2 = ax1.twinx()
line = ax2.plot(x, df['R²'], label='R²', color='red', marker='o', linewidth=2)
ax2.set_ylabel("R²", fontsize=12, fontweight='bold', color='red')
ax2.set_ylim(0, 1.1)
ax2.tick_params(axis='y', labelcolor='red', labelsize=10)

# Annotate R² points
for i, v in enumerate(df['R²']):
    ax2.annotate(f'{v:.3f}',
                 xy=(x[i], v),
                 xytext=(0,5),
                 textcoords='offset points',
                 ha='center', fontsize=9, fontweight='bold', color='red')

# Legends
handles = [bar1, bar2, line[0]]
labels = ['MAE', 'RMSE', 'R²']
legend = ax1.legend(handles, labels, loc='upper left', fontsize=10, frameon=True)
for text in legend.get_texts():
    text.set_fontweight('bold')

plt.tight_layout()
plt.savefig("Ablation_Study_OriginalColors_Annotated.png", dpi=300)
plt.show()


# %% [markdown]
**POLLUTANT VS YEAR**

# %% [code]
import pandas as pd
import matplotlib.pyplot as plt

# Load your dataset
df = pd.read_csv('cleaned_combined_air_quality_data_with_readable_DATE.csv')

# Convert the 'DATE' column to datetime format
df['DATE'] = pd.to_datetime(df['DATE'])

# Define pollutant columns and colors
pollutants = ['PM2.5', 'PM10', 'NO2', 'CO', 'SO2']
colors = ['skyblue', 'darkorange', 'green', 'purple', 'violet']

# Create the scatter plot
plt.figure(figsize=(14, 5))

for pollutant, color in zip(pollutants, colors):
    plt.scatter(df['DATE'], df[pollutant], s=5, alpha=0.6, label=pollutant, color=color)

# Add title and labels with bold font
plt.title('Variation in Pollutant Levels Across Time (Scatter Plot)', fontweight='bold', fontsize=14)
plt.xlabel('Time', fontweight='bold', fontsize=12)
plt.ylabel('Pollutant Level', fontweight='bold', fontsize=12)

# Set tick labels to bold
plt.xticks(fontweight='bold')
plt.yticks(fontweight='bold')

# Add legend with bold title
plt.legend(title='Pollutants', fontsize=9, title_fontsize=10)

# Adjust layout and save with 450 DPI
plt.tight_layout()
plt.savefig('pollutant_scatter_plot_450dpi.png', dpi=450)
plt.show()


# %% [markdown]
**FIRE COUNT VS TEMPORAL ALAYSIS**

# %% [code]
import pandas as pd
import matplotlib.pyplot as plt

# Load your dataset
df = pd.read_csv('cleaned_combined_air_quality_data_with_readable_DATE.csv')

# Convert 'DATE' column to datetime
df['DATE'] = pd.to_datetime(df['DATE'])

# Create the plot
plt.figure(figsize=(12, 4))
plt.plot(df['DATE'], df['FIRECOUNT'], color='#8B0000', marker='.', linestyle='-', markersize=3, label='FIRECOUNT')

# Set bold fonts for title and labels
plt.title('FIRECOUNT Trend with Time', fontweight='bold', fontsize=14)
plt.xlabel('Date', fontweight='bold', fontsize=12)
plt.ylabel('Fire Count', fontweight='bold', fontsize=12)

# Set bold font for tick labels
plt.xticks(fontweight='bold')
plt.yticks(fontweight='bold')

# Bold legend (if used)
plt.legend(fontsize=10, loc='best', frameon=False, prop={'weight': 'bold'})

plt.tight_layout()

# Save the plot at 450 DPI
plt.savefig('firecount_trend_bold_darkred_450dpi.png', dpi=450)
plt.show()


# %% [markdown]
**FIRE COUNT VS PM2.5 TREND**

# %% [code]
import pandas as pd
import matplotlib.pyplot as plt

# Load your dataset
df = pd.read_csv('cleaned_combined_air_quality_data_with_readable_DATE.csv')

# Convert 'DATE' column to datetime
df['DATE'] = pd.to_datetime(df['DATE'])

# Extract year
df['Year'] = df['DATE'].dt.year

# Group by year
yearly_avg_pm25 = df.groupby('Year')['PM2.5'].mean()
yearly_firecount = df.groupby('Year')['FIRECOUNT'].sum()

# Initialize the plot
fig, ax1 = plt.subplots(figsize=(12, 6))

# Plot fire count as bar chart
ax1.bar(yearly_firecount.index, yearly_firecount.values, color='lightcoral', label='Fire Count')
ax1.set_ylabel('Fire Count (Total)', color='red', fontweight='bold')
ax1.tick_params(axis='y', labelcolor='red')
ax1.set_xlabel('Year', fontweight='bold')
ax1.set_title('Fire Count vs PM2.5 Trend (Year-wise)', fontweight='bold')

# Secondary axis for PM2.5
ax2 = ax1.twinx()
ax2.plot(yearly_avg_pm25.index, yearly_avg_pm25.values, 'b--', marker='o', label='PM2.5 Trend')
ax2.scatter(yearly_avg_pm25.index, yearly_avg_pm25.values, color='green', label='PM2.5')
ax2.set_ylabel('PM2.5 (Average)', color='blue', fontweight='bold')
ax2.tick_params(axis='y', labelcolor='blue')

# Legend and layout
fig.legend(loc='upper left', bbox_to_anchor=(0.15, 0.85), fontsize=10)
plt.tight_layout()

# Save the plot at 450 DPI
plt.savefig('firecount_vs_pm25_yearwise_450dpi.png', dpi=450)
plt.show()


# %% [markdown]


# %% [code]


# %% [code]
# ✅ Required Libraries
import pandas as pd
import numpy as np
import matplotlib.pyplot as plt
from sklearn.model_selection import train_test_split
from sklearn.preprocessing import MinMaxScaler
from sklearn.metrics import mean_absolute_error, mean_squared_error, r2_score
from sklearn.ensemble import GradientBoostingRegressor
from scipy.stats import pearsonr
import tensorflow as tf
from tensorflow.keras.models import Model
from tensorflow.keras.layers import Input, LSTM, Dropout, Dense
from tensorflow.keras.callbacks import EarlyStopping, ReduceLROnPlateau
from tensorflow.keras.optimizers import Nadam

# 📄 Load dataset
df = pd.read_csv('/content/cleaned_combined_air_quality_data_with_readable_DATE.csv')
df.rename(columns={"PM2.5": "PM25"}, inplace=True)
df['DATE'] = pd.to_datetime(df['DATE'])

# ⚙ Feature Engineering
target = 'PM25'
df[f'{target}_rolling_mean'] = df[target].rolling(3).mean()
df[f'{target}_rolling_std'] = df[target].rolling(3).std()
for i in range(1, 4):
    df[f'{target}_lag_{i}'] = df[target].shift(i)
df['day_of_week'] = df['DATE'].dt.dayofweek
df['month'] = df['DATE'].dt.month
df['WD_sin'] = np.sin(np.radians(df['WD']))
df['WD_cos'] = np.cos(np.radians(df['WD']))
df.drop(columns=['WD'], inplace=True)
df.dropna(inplace=True)

# 🔧 Define all features
all_features = ['PM10', 'NO2', 'SO2', 'FIRECOUNT', 'CO',
                'WS', 'AT', 'RH', 'WD_sin', 'WD_cos',
                f'{target}_rolling_mean', f'{target}_rolling_std',
                'PM25_lag_1', 'PM25_lag_2', 'PM25_lag_3',
                'day_of_week', 'month']

# 🔀 Split source and target domain
source_df = df[df['DATE'] < '2021-01-01']
target_df = df[df['DATE'] >= '2021-01-01']
X_target_all = target_df[all_features]
y_target_all = target_df[target]

# 🎯 CorrXGBoost: τ = 0.31, γ = 0.015
correlations = np.array([pearsonr(X_target_all[f], y_target_all)[0] for f in all_features])
gbr = GradientBoostingRegressor()
gbr.fit(X_target_all, y_target_all)
importances = gbr.feature_importances_

tau = 0.31
gamma = 0.015
selected_features = [all_features[i] for i in range(len(all_features))
                     if abs(correlations[i]) >= tau or importances[i] >= gamma]

# 🧹 Prepare data
def prepare_data(df_part):
    X = df_part[selected_features]
    y = df_part[target]
    scaler_X = MinMaxScaler()
    scaler_y = MinMaxScaler()
    X_scaled = scaler_X.fit_transform(X)
    y_scaled = scaler_y.fit_transform(y.values.reshape(-1,1))
    X_reshaped = X_scaled.reshape((X_scaled.shape[0],1,X_scaled.shape[1]))
    return X_reshaped, y_scaled, scaler_X, scaler_y

X_source, y_source, _, _ = prepare_data(source_df)
X_target, y_target, scaler_X_target, scaler_y_target = prepare_data(target_df)

X_target_train, X_target_test, y_target_train, y_target_test, dates_train, dates_test = train_test_split(
    X_target, y_target, target_df['DATE'], test_size=0.2, random_state=42
)
target_test_dates = pd.to_datetime(dates_test).reset_index(drop=True)

# 🔷 LSTM-only Model (No MHA)
def build_model(input_shape):
    inputs = Input(shape=input_shape)
    lstm_out = LSTM(100, activation='relu', return_sequences=False)(inputs)
    dropout_out = Dropout(0.4)(lstm_out)
    dense_out = Dense(64, activation='relu')(dropout_out)
    output = Dense(1)(dense_out)
    model = Model(inputs=inputs, outputs=output)
    return model

# 🧠 Pretraining on Source Domain
base_model = build_model((X_source.shape[1], X_source.shape[2]))
base_model.compile(optimizer=Nadam(0.0005), loss='mse')

early_stopping = EarlyStopping(monitor='val_loss', patience=10, restore_best_weights=True)
lr_scheduler = ReduceLROnPlateau(monitor='val_loss', factor=0.5, patience=5, min_lr=1e-6)

base_model.fit(X_source, y_source, epochs=100, batch_size=32, validation_split=0.2,
               callbacks=[early_stopping, lr_scheduler], verbose=1)
base_model.save_weights('/content/pretrained_lstm_no_mha.weights.h5')

# 🔁 Fine-tuning on Target Domain
tl_model = build_model((X_target_train.shape[1], X_target_train.shape[2]))
tl_model.load_weights('/content/pretrained_lstm_no_mha.weights.h5')

for layer in tl_model.layers[:2]:
    layer.trainable = False

tl_model.compile(optimizer=Nadam(0.0005), loss='mse')

tl_model.fit(X_target_train, y_target_train, epochs=100, batch_size=32, validation_split=0.2,
             callbacks=[early_stopping, lr_scheduler], verbose=1)

# 🎯 Predict and Evaluate
y_pred = tl_model.predict(X_target_test)
y_test_rescaled = scaler_y_target.inverse_transform(y_target_test.reshape(-1,1)).flatten()
y_pred_rescaled = scaler_y_target.inverse_transform(y_pred.reshape(-1,1)).flatten()

import seaborn as sns
df_plot = pd.DataFrame({
    'Date': target_test_dates,
    'Actual': y_test_rescaled,
    'Predicted': y_pred_rescaled
}).sort_values(by='Date').reset_index(drop=True)
df_plot['Residuals'] = df_plot['Actual'] - df_plot['Predicted']

# 📊 Metrics
mae = mean_absolute_error(df_plot['Actual'], df_plot['Predicted'])
mape = np.mean(np.abs((df_plot['Actual'] - df_plot['Predicted']) / df_plot['Actual'])) * 100
rmse = np.sqrt(mean_squared_error(df_plot['Actual'], df_plot['Predicted']))
r2 = r2_score(df_plot['Actual'], df_plot['Predicted'])

print(f"\nMAE:  {mae:.4f}")
print(f"MAPE: {mape:.4f}%")
print(f"RMSE: {rmse:.4f}")
print(f"R²:   {r2:.4f}")

# 📈 Actual vs Predicted
plt.figure(figsize=(14,6))
plt.plot(df_plot['Date'], df_plot['Actual'], label='Actual PM2.5', linewidth=2)
plt.plot(df_plot['Date'], df_plot['Predicted'], label='Predicted PM2.5', linewidth=2)
plt.title("Actual vs Predicted PM2.5")
plt.xlabel("Date")
plt.ylabel("PM2.5")
plt.xticks(rotation=45)
plt.legend()
plt.tight_layout()
plt.show()

# 📈 Residuals
plt.figure(figsize=(12,4))
plt.plot(df_plot['Date'], df_plot['Residuals'])
plt.title("Residuals Over Time")
plt.xlabel("Date")
plt.ylabel("Residual (Actual - Predicted)")
plt.xticks(rotation=45)
plt.tight_layout()
plt.show()

# 📈 Histogram
plt.figure(figsize=(6,4))
sns.histplot(df_plot['Residuals'], bins=30, kde=True)
plt.title("Residuals Histogram")
plt.xlabel("Residuals")
plt.ylabel("Frequency")
plt.tight_layout()
plt.show()


# %% [markdown]


# %% [markdown]
**10-Fold Cross-Validation for TL-LSTM (No MHA) with Feature Selection**

# %% [markdown]


# %% [code]
# ✅ Required Libraries
import pandas as pd
import numpy as np
from sklearn.model_selection import KFold
from sklearn.preprocessing import MinMaxScaler
from sklearn.metrics import mean_absolute_error, mean_squared_error, r2_score
import tensorflow as tf
from tensorflow.keras.models import Model
from tensorflow.keras.layers import Input, LSTM, Dropout, Dense
from tensorflow.keras.callbacks import EarlyStopping, ReduceLROnPlateau
from tensorflow.keras.optimizers import Nadam

# 📄 Load dataset
df = pd.read_csv('/content/cleaned_combined_air_quality_data_with_readable_DATE.csv')
df.rename(columns={"PM2.5": "PM25"}, inplace=True)
df['DATE'] = pd.to_datetime(df['DATE'])

# ⚙ Feature Engineering
target = 'PM25'
df[f'{target}_rolling_mean'] = df[target].rolling(3).mean()
df[f'{target}_rolling_std'] = df[target].rolling(3).std()
for i in range(1, 4):
    df[f'{target}_lag_{i}'] = df[target].shift(i)
df['day_of_week'] = df['DATE'].dt.dayofweek
df['month'] = df['DATE'].dt.month
df['WD_sin'] = np.sin(np.radians(df['WD']))
df['WD_cos'] = np.cos(np.radians(df['WD']))
df.drop(columns=['WD'], inplace=True)
df.dropna(inplace=True)

# 🎯 Feature Selection Based on CorrXGBoost
selected_features = ['PM10', 'NO2', 'SO2', 'FIRECOUNT', 'CO',
                     'WS', 'AT', 'RH', 'WD_sin', 'WD_cos',
                     'PM25_lag_1', 'PM25_lag_2', 'PM25_lag_3']

# 🔀 Split source and target
source_df = df[df['DATE'] < '2021-01-01']
target_df = df[df['DATE'] >= '2021-01-01']
X_target_all = target_df[selected_features]
y_target_all = target_df[target].values

# 🧹 Data Preprocessing Function
def preprocess(X_raw, y_raw):
    scaler_X = MinMaxScaler()
    scaler_y = MinMaxScaler()
    X_scaled = scaler_X.fit_transform(X_raw)
    y_scaled = scaler_y.fit_transform(y_raw.reshape(-1, 1))
    X_scaled = X_scaled.reshape((X_scaled.shape[0], 1, X_scaled.shape[1]))
    return X_scaled, y_scaled, scaler_X, scaler_y

X_source, y_source, _, _ = preprocess(source_df[selected_features].values,
                                      source_df[target].values)

# 🔷 LSTM Model (No MHA)
def build_model(input_shape):
    inputs = Input(shape=input_shape)
    x = LSTM(100, activation='relu', return_sequences=False)(inputs)
    x = Dropout(0.4)(x)
    x = Dense(64, activation='relu')(x)
    output = Dense(1)(x)
    return Model(inputs, output)

# 🧠 Pretraining on Source Domain
base_model = build_model((X_source.shape[1], X_source.shape[2]))
base_model.compile(optimizer=Nadam(0.0005), loss='mse')
early_stop = EarlyStopping(monitor='val_loss', patience=10, restore_best_weights=True)
lr_reduce = ReduceLROnPlateau(monitor='val_loss', factor=0.5, patience=5, min_lr=1e-6)
base_model.fit(X_source, y_source, epochs=100, batch_size=32, validation_split=0.2,
               callbacks=[early_stop, lr_reduce], verbose=1)
base_model.save_weights('/content/pretrained_lstm_no_mha_13features.weights.h5')

# 🔟 10-Fold Cross-Validation on Target Domain
X_target_scaled, y_target_scaled, scaler_X_target, scaler_y_target = preprocess(X_target_all.values, y_target_all)

kf = KFold(n_splits=10, shuffle=True, random_state=42)
mae_list, mape_list, rmse_list, r2_list = [], [], [], []

fold = 1
for train_idx, test_idx in kf.split(X_target_scaled):
    print(f"\n📂 Fold {fold}/10")

    X_train, X_test = X_target_scaled[train_idx], X_target_scaled[test_idx]
    y_train, y_test = y_target_scaled[train_idx], y_target_scaled[test_idx]

    model = build_model((X_train.shape[1], X_train.shape[2]))
    model.load_weights('/content/pretrained_lstm_no_mha_13features.weights.h5')

    for layer in model.layers[:2]:
        layer.trainable = False

    model.compile(optimizer=Nadam(0.0005), loss='mse')
    model.fit(X_train, y_train, epochs=100, batch_size=32, validation_split=0.2,
              callbacks=[early_stop, lr_reduce], verbose=1)

    y_pred = model.predict(X_test)
    y_pred_rescaled = scaler_y_target.inverse_transform(y_pred).flatten()
    y_test_rescaled = scaler_y_target.inverse_transform(y_test).flatten()

    mae = mean_absolute_error(y_test_rescaled, y_pred_rescaled)
    mape = np.mean(np.abs((y_test_rescaled - y_pred_rescaled) / y_test_rescaled)) * 100
    rmse = np.sqrt(mean_squared_error(y_test_rescaled, y_pred_rescaled))
    r2 = r2_score(y_test_rescaled, y_pred_rescaled)

    print(f"MAE: {mae:.4f}, MAPE: {mape:.4f}, RMSE: {rmse:.4f}, R²: {r2:.4f}")
    mae_list.append(mae)
    mape_list.append(mape)
    rmse_list.append(rmse)
    r2_list.append(r2)
    fold += 1

# 📊 Final Results
print("\n🔚 10-Fold Cross-Validation Results:")
print(f"Average MAE:  {np.mean(mae_list):.4f} ± {np.std(mae_list):.4f}")
print(f"Average MAPE: {np.mean(mape_list):.4f} ± {np.std(mape_list):.4f}")
print(f"Average RMSE: {np.mean(rmse_list):.4f} ± {np.std(rmse_list):.4f}")
print(f"Average R²:   {np.mean(r2_list):.4f} ± {np.std(r2_list):.4f}")


# %% [markdown]
**PROPOSED MODEL TL-LSTM-MHA WITHOUT FEATURE SELECTION**

# %% [code]
# ✅ Required Libraries
import pandas as pd
import numpy as np
import matplotlib.pyplot as plt
from sklearn.model_selection import train_test_split
from sklearn.preprocessing import MinMaxScaler
from sklearn.metrics import mean_absolute_error, mean_squared_error, r2_score
import tensorflow as tf
from tensorflow.keras.models import Model
from tensorflow.keras.layers import Input, LSTM, Dropout, MultiHeadAttention, Concatenate, Dense
from tensorflow.keras.callbacks import EarlyStopping, ReduceLROnPlateau
from tensorflow.keras.optimizers import Nadam

# 📄 Load dataset
df = pd.read_csv('/content/cleaned_combined_air_quality_data_with_readable_DATE.csv')
df.rename(columns={"PM2.5": "PM25"}, inplace=True)
df['DATE'] = pd.to_datetime(df['DATE'])

# ⚙ Feature Engineering
target = 'PM25'
df[f'{target}_rolling_mean'] = df[target].rolling(3).mean()
df[f'{target}_rolling_std'] = df[target].rolling(3).std()
for i in range(1, 4):
    df[f'{target}_lag_{i}'] = df[target].shift(i)
df['day_of_week'] = df['DATE'].dt.dayofweek
df['month'] = df['DATE'].dt.month
df['WD_sin'] = np.sin(np.radians(df['WD']))
df['WD_cos'] = np.cos(np.radians(df['WD']))
df.drop(columns=['WD'], inplace=True)
df.dropna(inplace=True)

# 🔧 Use all features (no feature selection)
all_features = ['PM10', 'NO2', 'SO2', 'FIRECOUNT', 'CO',
                'WS', 'AT', 'RH', 'WD_sin', 'WD_cos',
                f'{target}_rolling_mean', f'{target}_rolling_std',
                'PM25_lag_1', 'PM25_lag_2', 'PM25_lag_3',
                'day_of_week', 'month']

# 🔀 Split source and target domain
source_df = df[df['DATE'] < '2021-01-01']
target_df = df[df['DATE'] >= '2021-01-01']

def prepare_data(df_part, feature_list):
    X = df_part[feature_list]
    y = df_part[target]
    scaler_X = MinMaxScaler()
    scaler_y = MinMaxScaler()
    X_scaled = scaler_X.fit_transform(X)
    y_scaled = scaler_y.fit_transform(y.values.reshape(-1,1))
    X_reshaped = X_scaled.reshape((X_scaled.shape[0], 1, X_scaled.shape[1]))
    return X_reshaped, y_scaled, scaler_X, scaler_y

X_source, y_source, _, _ = prepare_data(source_df, all_features)
X_target, y_target, scaler_X_target, scaler_y_target = prepare_data(target_df, all_features)

X_target_train, X_target_test, y_target_train, y_target_test, dates_train, dates_test = train_test_split(
    X_target, y_target, target_df['DATE'], test_size=0.2, random_state=42
)

target_test_dates = pd.to_datetime(dates_test).reset_index(drop=True)

# 🔷 LSTM + MHA Model (using all features)
def build_model(input_shape):
    inputs = Input(shape=input_shape)
    lstm_out = LSTM(100, activation='relu', return_sequences=True)(inputs)
    dropout_out = Dropout(0.4)(lstm_out)
    mha_out = MultiHeadAttention(num_heads=4, key_dim=64)(dropout_out, dropout_out)
    concat_out = Concatenate(axis=-1)([lstm_out, mha_out])
    dense_out = Dense(64, activation='relu')(concat_out)
    output = Dense(1)(dense_out)
    model = Model(inputs=inputs, outputs=output)
    return model

# 🧠 Pretraining on Source Domain
base_model = build_model((X_source.shape[1], X_source.shape[2]))
base_model.compile(optimizer=Nadam(0.0005), loss='mse')

early_stopping = EarlyStopping(monitor='val_loss', patience=10, restore_best_weights=True, verbose=1)
lr_scheduler = ReduceLROnPlateau(monitor='val_loss', factor=0.5, patience=5, min_lr=1e-6, verbose=1)

print("\n🔷 Pretraining on Source Domain...")
base_model.fit(X_source, y_source, epochs=100, batch_size=32, validation_split=0.2,
               callbacks=[early_stopping, lr_scheduler], verbose=1)

base_model.save_weights('/content/pretrained_on_source_all_features.weights.h5')

# 🔁 Fine-tuning on Target Domain
tl_model = build_model((X_target_train.shape[1], X_target_train.shape[2]))
tl_model.load_weights('/content/pretrained_on_source_all_features.weights.h5')

for layer in tl_model.layers[:3]:
    layer.trainable = False

tl_model.compile(optimizer=Nadam(0.0005), loss='mse')

print("\n🔷 Fine-tuning on Target Domain...")
tl_model.fit(X_target_train, y_target_train, epochs=100, batch_size=32, validation_split=0.2,
             callbacks=[early_stopping, lr_scheduler], verbose=1)

# 🔍 Predict
y_pred = tl_model.predict(X_target_test)
y_test_rescaled = scaler_y_target.inverse_transform(y_target_test.reshape(-1,1)).flatten()
y_pred_rescaled = scaler_y_target.inverse_transform(y_pred.reshape(-1,1)).flatten()

df_plot = pd.DataFrame({
    'Date': target_test_dates,
    'Actual': y_test_rescaled,
    'Predicted': y_pred_rescaled
}).sort_values(by='Date').reset_index(drop=True)
df_plot['Residuals'] = df_plot['Actual'] - df_plot['Predicted']

# 📊 Metrics
mae = mean_absolute_error(df_plot['Actual'], df_plot['Predicted'])
mape = np.mean(np.abs((df_plot['Actual'] - df_plot['Predicted']) / df_plot['Actual'])) * 100
rmse = np.sqrt(mean_squared_error(df_plot['Actual'], df_plot['Predicted']))
r2 = r2_score(df_plot['Actual'], df_plot['Predicted'])

print("\n🔷 Evaluation on Target Test Set (No Feature Selection):")
print(f"MAE:  {mae:.4f}")
print(f"MAPE: {mape:.4f}")
print(f"RMSE: {rmse:.4f}")
print(f"R^2:  {r2:.4f}")

# 📈 Actual vs Predicted
plt.figure(figsize=(14,6))
plt.plot(df_plot['Date'], df_plot['Actual'], label='Actual PM2.5', linewidth=2)
plt.plot(df_plot['Date'], df_plot['Predicted'], label='Predicted PM2.5', linewidth=2)
plt.title("Actual vs Predicted PM2.5 (All Features)", fontsize=16, fontweight='bold')
plt.xlabel("Date", fontsize=14, fontweight='bold')
plt.ylabel("PM2.5", fontsize=14, fontweight='bold')
plt.xticks(rotation=45, fontsize=12, fontweight='bold')
plt.yticks(fontsize=12, fontweight='bold')
plt.legend(fontsize=12)
plt.tight_layout()
plt.savefig("Actual_vs_Predicted_PM2.5_All_Features.png", dpi=400)
plt.show()

# 📈 Scatter Plot
plt.figure(figsize=(6,6))
plt.scatter(df_plot['Actual'], df_plot['Predicted'], alpha=0.5)
plt.plot([df_plot['Actual'].min(), df_plot['Actual'].max()],
         [df_plot['Actual'].min(), df_plot['Actual'].max()], 'r--', linewidth=2)
plt.title("Predicted vs Actual PM2.5", fontsize=16, fontweight='bold')
plt.xlabel("Actual PM2.5", fontsize=14, fontweight='bold')
plt.ylabel("Predicted PM2.5", fontsize=14, fontweight='bold')
plt.xticks(fontsize=12, fontweight='bold')
plt.yticks(fontsize=12, fontweight='bold')
plt.tight_layout()
plt.savefig("Predicted_vs_Actual_PM2.5_Scatter_All_Features.png", dpi=400)
plt.show()

# 📈 Residuals over Time
plt.figure(figsize=(12,4))
plt.plot(df_plot['Date'], df_plot['Residuals'], linewidth=2)
plt.title("Residuals over Time (All Features)", fontsize=16, fontweight='bold')
plt.xlabel("Date", fontsize=14, fontweight='bold')
plt.ylabel("Residual (Actual - Predicted)", fontsize=12, fontweight='bold')
plt.xticks(rotation=45, fontsize=12, fontweight='bold')
plt.yticks(fontsize=12, fontweight='bold')
plt.tight_layout()
plt.savefig("Residuals_Over_Time_PM2.5_All_Features.png", dpi=400)
plt.show()

# 📈 Residual Histogram
plt.figure(figsize=(6,4))
plt.hist(df_plot['Residuals'], bins=30, edgecolor='k')
plt.title("Residuals Histogram (All Features)", fontsize=16, fontweight='bold')
plt.xlab


# %% [markdown]
**10 FOLD VALIDATION PROPOSED MODEL TL-LSTM-MHA WITHOUT FEATURE SELECTION**

# %% [code]
from sklearn.model_selection import KFold
import gc

# 📊 Store fold results
mae_list, rmse_list, r2_list, mape_list = [], [], [], []

kf = KFold(n_splits=10, shuffle=True, random_state=42)
fold = 1

for train_index, test_index in kf.split(X_target):
    print(f"\n📂 Fold {fold}/10")

    # Split data
    X_train, X_test = X_target[train_index], X_target[test_index]
    y_train, y_test = y_target[train_index], y_target[test_index]

    # Build model
    model = build_model((X_train.shape[1], X_train.shape[2]))
    model.load_weights('/content/pretrained_on_source_all_features.weights.h5')

    # Freeze layers
    for layer in model.layers[:3]:
        layer.trainable = False

    model.compile(optimizer=Nadam(0.0005), loss='mse')

    # Train
    model.fit(X_train, y_train,
              validation_split=0.2,
              epochs=100,
              batch_size=32,
              callbacks=[early_stopping, lr_scheduler],
              verbose=0)

    # Predict
    y_pred = model.predict(X_test)
    y_test_inv = scaler_y_target.inverse_transform(y_test.reshape(-1, 1)).flatten()
    y_pred_inv = scaler_y_target.inverse_transform(y_pred.reshape(-1, 1)).flatten()

    # Metrics
    mae = mean_absolute_error(y_test_inv, y_pred_inv)
    mape = np.mean(np.abs((y_test_inv - y_pred_inv) / y_test_inv)) * 100
    rmse = np.sqrt(mean_squared_error(y_test_inv, y_pred_inv))
    r2 = r2_score(y_test_inv, y_pred_inv)

    print(f"MAE: {mae:.4f}, MAPE: {mape:.4f}, RMSE: {rmse:.4f}, R²: {r2:.4f}")

    # Append results
    mae_list.append(mae)
    mape_list.append(mape)
    rmse_list.append(rmse)
    r2_list.append(r2)

    # Clean up
    del model
    gc.collect()

    fold += 1

# 🧾 Final Summary
print("\n🔚 10-Fold Cross-Validation Results:")
print(f"Average MAE:  {np.mean(mae_list):.4f} ± {np.std(mae_list):.4f}")
print(f"Average MAPE: {np.mean(mape_list):.4f} ± {np.std(mape_list):.4f}")
print(f"Average RMSE: {np.mean(rmse_list):.4f} ± {np.std(rmse_list):.4f}")
print(f"Average R²:   {np.mean(r2_list):.4f} ± {np.std(r2_list):.4f}")


# %% [code]


# %% [code]
import matplotlib.pyplot as plt
import seaborn as sns
import pandas as pd

# Example Data
data = {
    "Model": ["Model A"] * 10 + ["Model B"] * 10 + ["Model C"] * 10,
    "MAE": [
        4.6423, 4.5936, 4.0220, 3.6616, 5.1536, 4.4854, 4.7359, 4.2779, 4.5882, 4.8786,  # Model A
        5.3457, 5.8704, 6.2774, 5.2645, 5.9585, 5.7623, 5.4769, 5.0237, 5.3625, 5.6664,  # Model B
        6.5523, 5.2972, 6.6139, 5.3578, 7.0677, 5.2765, 6.1119, 6.7697, 6.1233, 7.1596   # Model C
    ]
}
df = pd.DataFrame(data)

# Custom colors
palette = {"Model A": "#4BA3C3", "Model B": "#F5A623", "Model C": "#7ED957"}

# Plot
plt.figure(figsize=(8, 6))
sns.boxplot(x="Model", y="MAE", data=df, palette=palette, width=0.6, linewidth=2)
sns.stripplot(x="Model", y="MAE", data=df, color='black', size=4, jitter=0.15, alpha=0.8)

# Formatting
plt.ylabel("Mean Absolute Error (MAE)", fontsize=12, fontweight='bold')
plt.xlabel("Model Variant", fontsize=12, fontweight='bold')
plt.xticks(fontsize=11, fontweight='bold')
plt.yticks(fontsize=11)
plt.grid(True, linestyle='--', alpha=0.6)

# Save at 400 DPI
plt.tight_layout()
plt.savefig("TL_LSTM_MAE_BoxPlot_400dpi_CustomColor.png", dpi=400)
plt.show()


# %% [code]
from tensorflow.keras.layers import GRU

import pandas as pd
import numpy as np
import matplotlib.pyplot as plt
from sklearn.model_selection import train_test_split
from sklearn.preprocessing import MinMaxScaler
from sklearn.metrics import mean_absolute_error, mean_squared_error, r2_score
from sklearn.ensemble import GradientBoostingRegressor
from scipy.stats import pearsonr
import tensorflow as tf
from tensorflow.keras.models import Model
from tensorflow.keras.layers import Input, LSTM, Dropout, MultiHeadAttention, Concatenate, Dense
from tensorflow.keras.callbacks import EarlyStopping, ReduceLROnPlateau
from tensorflow.keras.optimizers import Nadam

# 📄 Load dataset
df = pd.read_csv('/content/cleaned_combined_air_quality_data_with_readable_DATE.csv')
df.rename(columns={"PM2.5": "PM25"}, inplace=True)
df['DATE'] = pd.to_datetime(df['DATE'])

# ⚙ Feature Engineering
target = 'PM25'
df[f'{target}_rolling_mean'] = df[target].rolling(3).mean()
df[f'{target}_rolling_std'] = df[target].rolling(3).std()
for i in range(1, 4):
    df[f'{target}_lag_{i}'] = df[target].shift(i)
df['day_of_week'] = df['DATE'].dt.dayofweek
df['month'] = df['DATE'].dt.month
df['WD_sin'] = np.sin(np.radians(df['WD']))
df['WD_cos'] = np.cos(np.radians(df['WD']))
df.drop(columns=['WD'], inplace=True)
df.dropna(inplace=True)

# 🔧 Define all features
all_features = ['PM10', 'NO2', 'SO2', 'FIRECOUNT', 'CO',
                'WS', 'AT', 'RH', 'WD_sin', 'WD_cos',
                f'{target}_rolling_mean', f'{target}_rolling_std',
                'PM25_lag_1', 'PM25_lag_2', 'PM25_lag_3',
                'day_of_week', 'month']

# 🔀 Split source and target domain
source_df = df[df['DATE'] < '2021-01-01']
target_df = df[df['DATE'] >= '2021-01-01']
X_target_all = target_df[all_features]
y_target_all = target_df[target]

# 🎯 CorrXGBoost: τ = 0.31, γ = 0.015
correlations = np.array([pearsonr(X_target_all[f], y_target_all)[0] for f in all_features])
gbr = GradientBoostingRegressor()
gbr.fit(X_target_all, y_target_all)
importances = gbr.feature_importances_

tau = 0.31
gamma = 0.015
selected_features = [all_features[i] for i in range(len(all_features))
                     if abs(correlations[i]) >= tau or importances[i] >= gamma]
print("✅ Selected Features:", selected_features)

def prepare_data(df_part):
    X = df_part[selected_features]
    y = df_part[target]
    scaler_X = MinMaxScaler()
    scaler_y = MinMaxScaler()
    X_scaled = scaler_X.fit_transform(X)
    y_scaled = scaler_y.fit_transform(y.values.reshape(-1,1))
    X_reshaped = X_scaled.reshape((X_scaled.shape[0],1,X_scaled.shape[1]))
    return X_reshaped, y_scaled, scaler_X, scaler_y

X_source, y_source, _, _ = prepare_data(source_df)
X_target, y_target, scaler_X_target, scaler_y_target = prepare_data(target_df)

X_target_train, X_target_test, y_target_train, y_target_test, dates_train, dates_test = train_test_split(
    X_target, y_target, target_df['DATE'], test_size=0.2, random_state=42
)

target_test_dates = pd.to_datetime(dates_test).reset_index(drop=True)

# 🔷 Model Definition with GRU + MHA
def build_gru_mha_model(input_shape):
    inputs = Input(shape=input_shape)
    gru_out = GRU(100, activation='relu', return_sequences=True)(inputs)
    dropout_out = Dropout(0.4)(gru_out)
    mha_out = MultiHeadAttention(num_heads=4, key_dim=64)(dropout_out, dropout_out)
    concat_out = Concatenate(axis=-1)([gru_out, mha_out])
    dense_out = Dense(64, activation='relu')(concat_out)
    output = Dense(1)(dense_out)
    model = Model(inputs=inputs, outputs=output)
    return model

# 🔄 Pretrain on Source Domain
gru_base_model = build_gru_mha_model((X_source.shape[1], X_source.shape[2]))
gru_base_model.compile(optimizer=Nadam(0.0005), loss='mse')

print("\n🔷 Pretraining GRU-MHA on Source Domain...")
gru_base_model.fit(X_source, y_source, epochs=100, batch_size=32, validation_split=0.2,
                   callbacks=[early_stopping, lr_scheduler], verbose=1)

gru_base_model.save_weights('/content/pretrained_gru_on_source.weights.h5')

# 🧠 Fine-tune on Target Domain
tl_gru_model = build_gru_mha_model((X_target_train.shape[1], X_target_train.shape[2]))
tl_gru_model.load_weights('/content/pretrained_gru_on_source.weights.h5')

for layer in tl_gru_model.layers[:3]:  # Freeze first 3 layers (GRU, Dropout, MHA)
    layer.trainable = False

tl_gru_model.compile(optimizer=Nadam(0.0005), loss='mse')

print("\n🔷 Fine-tuning GRU-MHA on Target Domain...")
tl_gru_model.fit(X_target_train, y_target_train, epochs=100, batch_size=32, validation_split=0.2,
                 callbacks=[early_stopping, lr_scheduler], verbose=1)

# 🔍 Predict
y_pred_gru = tl_gru_model.predict(X_target_test)
y_pred_gru_rescaled = scaler_y_target.inverse_transform(y_pred_gru.reshape(-1,1)).flatten()

# 📊 Evaluation
mae_gru = mean_absolute_error(y_test_rescaled, y_pred_gru_rescaled)
mape_gru = np.mean(np.abs((y_test_rescaled - y_pred_gru_rescaled) / y_test_rescaled)) * 100
rmse_gru = np.sqrt(mean_squared_error(y_test_rescaled, y_pred_gru_rescaled))
r2_gru = r2_score(y_test_rescaled, y_pred_gru_rescaled)

print("\n🔷 TL-GRU-MHA Model Evaluation on Target Test Set:")
print(f"MAE:  {mae_gru:.4f}")
print(f"MAPE: {mape_gru:.4f}")
print(f"RMSE: {rmse_gru:.4f}")
print(f"R^2:  {r2_gru:.4f}")
